# Supplementary material for: New insights into the prevalence of depressive symptoms and depression in rheumatoid arthritis – Implications from the prospective multicenter VADERA II study
Source: PLoS One. 2019 May 28;14(5):e0217412. doi: 10.1371/journal.pone.0217412 (PMC6538160; doi:10.1371/journal.pone.0217412)
Supplement: S1 Table — (XLSX) [file pone.0217412.s001.xlsx]

## Sheet: variables
USUBJID	AGE	SEXCD	HEIGHT	WEIGHT	FAMILY_STATUS	BMI	EDUCATION	EMPLOYMENT	RADUR	DAS28ESR	SJC	TJC	PGDA	EGDA	CRP	HB	ESR	RFPCD	ACPA	NO_COMORBIDITY	CARDIOVASCULAR_DISEASES	OTHER_CHRONIC_PAIN	DIABETES_MELLITUS	MENTAL_ILLNESS	ONCOLOGICAL_DISEASES	CHRONIC_RESPIRATORY_DISEASES	STROKE	OTHER_COMORBIDITIES_CONSIDERED_R	any_RA_medication	sDMARDs_medication	Biological_medication	Steroids_medication	NSAID_medication	Opiates_medication	Other_RA_medication	DEPRESSION	Anti_depressive_treatment	SUMVAL1_PHQ	SUMVAL1_BDI	SUMVAL1_RAID	BDI01	BDI02	BDI03	BDI04	BDI05	BDI06	BDI07	BDI08	BDI09
11-001	61	2	159	82	1	1	0	1	11	1.47	0	0	1	2.2	0	12.7	8	1	1	1	.	.	.	.	.	.	.	.	1	1	0	1	1	0	0	.	0	0	3	3.8	0	0	0	0	0	0	0	0	0
11-002	54	1	176	87.3	1	1	1	1	12	2.24	0	1	0	0	0	14.5	11	1	1	1	.	.	.	.	.	.	.	.	1	1	0	1	0	0	0	.	0	5	13	3.45	0	1	0	1	1	1	0	0	0
11-003	45	1	185	58	0	0	1	0	.	1.33	0	2	3.6	3	0	14.4	2	0	.	.	1	.	.	.	.	.	.	.	1	0	0	1	1	0	0	.	0	11	8	5.62	0	0	0	0	0	0	0	1	0
11-004	66	2	166	77	1	1	1	1	0	1.55	0	0	1	0	0	13.1	9	0	.	1	.	.	.	.	.	.	.	.	1	1	0	1	0	0	0	.	0	14	16	4.32	1	1	0	1	0	0	0	1	0
11-005	57	2	164	77	1	1	0	1	6	1.77	0	0	2.5	2	0	15.4	12	0	0	1	.	.	.	.	.	.	.	.	1	1	0	0	1	0	0	.	0	11	21	5.06	1	1	1	1	0	0	0	1	0
11-006	61	1	179	89	1	1	1	1	7	2.48	1	9	2.5	1	0	14	2	0	.	.	1	.	.	.	.	.	.	.	1	1	0	0	0	0	0	.	0	7	7	5.32	0	0	0	1	0	0	0	0	0
11-007	71	2	159	88	0	1	0	0	6	1.65	0	0	3	0.7	0	14	10	1	.	1	.	.	.	.	.	.	.	.	1	1	0	1	0	0	0	.	0	1	1	2.2	0	0	0	0	0	0	0	0	0
11-008	77	2	170	142	0	1	1	0	8	3.31	0	3	0.2	0	2	14.4	28	1	.	.	1	1	1	.	.	.	.	.	1	1	0	0	0	0	0	.	0	7	14	4.34	1	0	0	0	1	1	0	1	0
11-009	58	2	150	49	1	0	0	0	23	2.24	0	0	3.5	1	0	15.2	23	0	.	1	.	.	.	.	.	.	.	.	1	1	1	1	1	0	0	.	0	5	1	5.2	0	0	0	0	0	0	0	0	0
11-010	53	2	160	77	1	1	1	1	11	.	7	11	4	3	.	.	.	.	.	.	.	.	.	1	.	.	.	.	1	0	0	1	0	0	0	1	1	19	30	5.65	1	2	2	1	1	0	1	1	1
11-011	65	1	180	94	1	1	1	0	1	2.97	1	0	3	0.4	1.6	14.8	44	1	1	.	.	.	1	.	.	.	.	.	1	1	0	1	1	0	0	.	0	12	19	5.44	0	1	0	2	1	0	1	1	0
11-012	65	2	166	79	1	1	0	0	5	4.39	1	13	2	0.3	0.7	12.9	19	1	1	1	.	.	.	.	.	.	.	.	1	1	0	1	1	0	0	.	1	13	28	7.88	1	1	1	2	2	0	1	2	1
11-013	27	1	193	149	1	1	0	1	2	1.46	0	0	0	1.3	0.7	15.6	8	.	0	1	.	.	.	.	.	.	.	.	1	1	0	0	0	0	0	.	0	0	0	0.12	0	0	0	0	0	0	0	0	0
11-014	84	2	140	54	.	1	.	0	21	2.18	0	1	0.4	0	0	14	10	0	0	.	1	.	.	.	.	.	.	.	1	1	0	0	0	0	0	.	0	1	1	0.12	0	0	0	0	0	0	0	0	0
11-015	58	2	164	58	1	0	1	0	8	1.85	0	0	0.4	0.7	0	13.6	14	0	1	1	.	.	.	.	.	.	.	.	1	0	1	0	0	0	0	.	0	3	4	2.76	0	0	0	1	0	0	0	0	0
11-016	69	2	.	.	1	.	1	0	2	2.07	0	0	0.6	0	0	13.5	19	0	0	.	1	.	.	.	.	.	.	.	1	1	0	0	0	0	0	.	0	5	8	2.03	1	0	1	0	1	0	0	0	0
11-017	74	1	173	91	1	1	1	0	16	3.11	0	1	0.2	0	0.09	13.4	38	0	0	.	1	1	.	.	.	.	.	.	1	1	0	0	0	0	0	.	0	2	4	2.78	0	0	0	0	0	0	0	0	0
11-018	83	2	156	74	0	1	0	0	10	2.46	0	1	0.6	1.1	0	11.7	15	1	1	.	1	.	1	.	.	.	.	.	1	1	0	0	0	0	0	.	0	2	1	0.69	0	0	0	0	0	0	0	0	0
11-019	62	2	169	62	0	0	1	1	6	2.34	0	0	4.3	2.1	0	13.4	26	0	1	1	.	.	.	.	.	.	.	.	1	0	0	0	1	0	0	.	0	4	13	3.82	0	0	2	0	0	0	0	1	0
11-020	37	2	177	61	1	0	1	1	2	3.09	2	9	3.4	1	0	14.6	4	0	1	1	.	.	.	.	.	.	.	.	1	0	0	1	0	0	0	.	0	7	11	4.98	1	0	0	1	0	1	0	1	0
11-021	51	2	168	62	0	0	1	1	15	1.69	2	2	1	2.9	0	14.3	2	1	1	1	.	.	.	.	.	.	.	.	1	1	0	0	1	0	0	.	0	1	4	2.67	0	0	0	0	0	0	0	0	0
11-022	34	2	170	65	1	0	1	1	15	4.37	3	9	5.3	4	0	13	21	1	1	1	.	.	.	.	.	.	.	.	1	1	1	1	0	0	0	.	0	13	33	6.84	1	2	2	2	1	1	2	2	1
11-023	66	2	.	.	0	.	0	0	16	3.88	3	4	5.9	1	0.8	14.3	23	1	1	1	.	.	.	.	.	.	.	.	1	1	0	0	0	0	0	.	0	8	10	7.77	0	0	0	1	0	0	0	1	0
11-024	72	2	162	68	1	1	0	0	2	2.69	0	1	0	2.6	0	13.6	21	1	1	.	.	.	.	.	1	.	.	.	1	1	0	0	0	0	0	.	0	0	0	0.72	0	0	0	0	0	0	0	0	0
11-025	52	2	159	81	1	1	0	1	2	2.46	0	0	5.8	0.5	0.7	13.1	30	0	0	.	1	.	.	.	.	.	.	.	1	1	0	1	1	0	0	.	0	14	10	7.05	0	2	1	2	1	0	0	0	0
11-026	44	2	167	92	0	1	0	0	.	3.07	0	3	0	0	1.4	13	20	0	1	.	1	.	.	.	.	.	.	.	1	1	0	1	0	0	0	.	0	10	17	3.6	1	1	1	0	0	0	0	1	1
11-027	74	2	159	75	1	1	1	0	33	3.77	0	10	7.6	0	0	15.3	15	0	0	.	1	.	.	.	.	.	.	.	1	1	0	0	0	0	0	.	0	5	15	6.74	0	0	0	1	1	0	0	1	0
11-028	78	2	160	65	0	1	1	0	8	3.42	0	3	0.3	0	0.7	12.2	33	0	1	.	.	.	.	.	.	1	.	.	1	1	0	0	0	0	0	.	0	3	6	4.6	0	0	0	0	0	1	0	1	0
11-029	56	2	168	61	1	0	0	0	4	3.24	0	1	0.2	2.1	0	13.4	46	.	0	.	.	.	.	.	.	1	.	.	1	1	0	0	0	0	0	.	0	4	0	0.97	0	0	0	0	0	0	0	0	0
11-030	62	2	158	72	1	1	0	0	3	1.86	0	0	1.1	0.5	0	13.1	14	1	1	1	.	.	.	.	.	.	.	.	1	1	0	0	0	0	0	.	0	1	8	1.94	0	1	0	1	0	0	0	0	0
11-031	50	1	186	108	1	1	1	1	44	3.2	2	2	8.2	6	0	15.3	15	0	0	1	.	.	.	.	.	.	.	.	1	0	0	1	1	0	0	.	0	15	22	7.45	1	2	1	1	0	0	1	1	0
11-032	58	2	162	70	0	1	1	1	10	2.28	0	0	2.2	1.5	0	12.7	25	1	1	.	1	.	.	.	.	.	.	.	1	1	1	0	0	0	0	.	0	4	6	2.42	0	0	0	1	0	0	0	0	0
11-033	68	2	166	103	1	1	0	0	5	2.86	0	2	0.3	0	1	13	19	0	1	.	1	.	1	.	.	.	.	.	1	1	0	1	0	0	0	.	0	6	1	6.27	0	0	0	0	0	0	0	0	0
11-034	67	1	180	81	1	1	1	0	2	1.13	0	0	0.5	0	0	16.2	5	1	1	.	.	.	.	.	.	1	.	.	1	1	0	1	1	0	0	.	0	10	17	3.34	1	0	0	2	0	0	0	1	0
11-035	31	2	171	60	0	0	1	1	13	2.11	0	1	1	1	0	13.1	9	0	1	1	.	.	.	.	.	.	.	.	1	1	0	0	1	0	0	.	0	5	0	1.69	0	0	0	0	0	0	0	0	0
11-036	65	2	160	86	1	1	0	0	3	2.47	0	0	1.8	1.2	1.2	14.7	33	0	.	.	1	.	1	.	.	.	.	.	1	1	0	0	1	0	0	.	0	5	2	2.22	0	0	0	0	0	0	0	0	0
11-037	62	2	.	.	1	.	0	0	20	2.13	0	0	4.6	0	0	15.1	19	1	.	1	.	.	.	.	.	.	.	.	1	1	1	0	1	0	0	.	0	13	18	6.75	1	1	0	1	0	0	0	0	0
11-038	26	1	184	94	0	1	1	0	5	1.25	0	0	0	0	0	15.1	6	1	1	1	.	.	.	.	.	.	.	.	1	1	0	0	0	0	0	.	0	5	9	0	1	0	1	0	1	0	0	0	1
11-039	57	2	172	86	0	1	1	1	18	2.22	0	0	4.3	0	0	11.8	22	0	0	.	.	.	.	.	1	.	.	.	1	1	0	0	1	0	0	.	0	12	13	7.26	1	1	0	0	0	0	0	0	0
11-040	75	2	165	66	0	0	1	0	6	2.36	0	1	0.1	2.7	0	13.9	13	0	0	1	.	.	.	.	.	.	.	.	1	1	0	0	0	0	0	.	0	3	4	0.36	0	0	0	0	0	0	0	1	0
11-041	51	2	166	89	1	1	0	0	29	3.48	0	6	3.7	1.3	0	13.8	19	1	1	.	1	.	.	.	.	.	.	.	1	0	1	0	1	0	0	.	0	3	5	6.01	0	0	0	0	1	0	0	0	0
11-042	74	2	152	58	1	1	0	0	6	1.64	0	0	1.8	1.2	0	14	10	1	1	1	.	.	.	.	.	.	.	.	1	1	0	0	0	0	0	.	0	4	1	3.08	1	0	0	0	0	0	0	0	0
11-043	72	2	165	75	1	1	1	0	20	2.15	0	0	3.6	0	0	13	20	1	1	.	1	.	.	.	.	.	.	.	1	1	0	1	1	0	0	.	0	3	11	4.39	0	0	0	1	0	0	0	1	0
11-044	75	1	171	83	1	1	0	0	6	2.25	0	1	0.5	0.4	0	15.7	11	1	0	.	1	.	1	.	.	.	.	.	1	1	0	0	0	0	0	.	0	2	1	0.4	0	0	0	0	0	0	0	0	0
11-045	61	2	.	.	1	.	0	0	16	2.92	0	1	0	0	1.1	14.7	29	1	1	1	.	.	.	.	.	.	.	.	1	1	1	0	1	0	0	.	0	0	0	0.91	0	0	0	0	0	0	0	0	0
11-046	72	2	164	59	0	0	1	0	20	2.86	0	2	6.2	0	0	13	17	1	1	1	.	.	.	.	.	.	.	.	1	1	1	1	1	0	0	.	0	3	3	3.89	0	0	0	1	0	0	0	0	0
11-047	60	2	158	65	1	1	1	1	19	2.58	0	2	3.4	0.5	0	14.3	12	1	1	.	.	.	.	.	.	1	.	.	1	0	1	0	0	0	0	.	0	8	5	3.67	0	0	0	1	0	0	0	0	0
11-048	59	2	168	72	1	1	.	0	23	4.34	6	15	2	1.2	0	14.8	8	.	1	.	1	.	.	.	.	.	.	.	1	1	1	0	0	0	0	.	0	7	13	2.75	0	1	0	1	1	0	0	1	0
11-049	73	1	167	95	0	1	0	0	7	2.14	0	0	0.5	0.1	0	12.7	21	0	0	.	1	.	1	.	.	.	.	.	1	1	0	0	0	0	0	.	0	0	1	0	0	0	0	0	0	0	0	0	0
11-050	48	2	171	77	1	1	1	1	2	2.36	0	1	0.3	0	0	12.3	13	1	1	1	.	.	.	.	.	.	.	.	1	1	0	0	0	0	0	.	0	1	4	4.46	0	0	0	0	0	0	0	0	0
11-051	81	1	167	62	1	0	0	0	5	1.74	0	0	0.2	0.3	0.8	13.6	12	1	1	.	.	.	1	.	.	.	.	.	1	1	0	0	1	0	0	.	0	0	2	0	0	0	0	1	0	0	0	0	0
11-052	61	2	158	80	0	1	0	0	14	2.45	1	0	0.2	0	0	14.2	22	1	.	.	1	.	1	.	.	1	.	.	1	1	0	0	0	0	0	.	0	7	20	3.25	1	0	0	1	0	0	0	3	0
11-053	52	2	162	83	1	1	0	1	1	3.23	0	2	6	2	0	12.6	29	1	1	1	.	.	.	.	.	.	.	.	1	1	0	1	1	0	0	.	0	10	16	5.57	0	1	0	2	0	0	1	1	0
11-054	67	2	.	.	1	.	0	0	22	3.62	0	2	0.5	0	0	14.2	56	1	1	.	1	.	1	.	.	.	.	.	1	1	1	0	0	0	0	.	0	4	4	5.59	0	0	0	0	0	0	0	0	0
11-055	58	2	161	66	1	1	1	1	14	1.56	1	0	1.5	1	0	13.6	6	1	1	1	.	.	.	.	.	.	.	.	1	1	1	0	1	0	0	.	0	12	20	3.26	1	1	1	1	1	0	0	1	1
11-056	46	2	159	68	1	1	1	1	4	1.54	0	0	0	0	0	15	9	0	1	1	.	.	.	.	.	.	.	.	1	1	0	0	0	0	0	.	0	1	1	0.21	0	0	0	0	0	0	0	0	0
11-057	55	2	174	80	1	1	0	1	14	1.47	0	3	0.9	1.1	0	15.1	2	1	.	1	.	.	.	.	.	.	.	.	1	1	1	1	1	0	0	.	0	11	25	4.1	1	1	2	2	0	1	1	0	0
11-058	48	2	175	93	1	1	1	1	1	1.77	0	0	2.5	2.4	0	13.8	12	0	1	1	.	.	.	.	.	.	.	.	1	1	0	0	0	0	0	.	0	4	6	2.35	0	1	0	0	0	0	0	0	0
11-059	63	1	191	103	1	1	1	1	14	2.3	0	1	0	0	0	15.1	12	1	1	1	.	.	.	.	.	.	.	.	1	0	1	0	1	0	0	.	0	7	18	1.96	1	1	2	1	1	0	2	2	1
11-060	64	1	172	77	1	1	0	0	13	2.15	0	1	9.8	0	0.7	16.5	8	0	0	1	.	.	.	.	.	.	.	.	1	1	0	0	1	0	0	.	0	6	47	10	1	2	2	3	2	3	2	1	1
11-061	67	2	158	86	0	1	0	0	13	3.75	0	3	7.2	2	0	12.2	46	0	1	.	1	.	1	.	.	.	.	.	1	1	0	0	1	0	0	.	0	11	7	7.34	1	0	0	1	0	0	0	0	0
11-062	67	2	167	73	1	1	.	0	11	2.36	0	2	1.9	0.5	0	14	9	0	.	.	.	.	.	.	1	.	.	.	1	0	1	0	0	0	0	.	0	5	10	2.69	1	0	0	1	1	0	0	1	0
11-063	32	2	171	85	0	1	1	1	1	1.49	0	0	2.4	1.8	0	14.7	8	1	1	1	.	.	.	.	.	.	.	.	1	1	0	0	0	0	0	.	0	8	8	2.53	0	1	0	0	0	1	0	0	0
11-064	60	1	173	83	1	1	0	1	4	2.59	0	4	1.3	1	0	14.5	8	1	1	.	1	.	.	.	.	.	.	.	1	1	0	0	1	0	0	.	0	17	21	2.09	0	1	2	1	0	0	0	1	0
11-065	52	2	159	71	1	1	0	1	1	1.48	0	0	1.6	0.5	0	14.8	8	1	1	1	.	.	.	.	.	.	.	.	1	1	0	1	1	0	0	.	0	1	6	2.94	0	0	0	1	0	0	0	0	0
11-066	47	2	161	75	1	1	1	1	9	1.63	0	0	1.4	0.5	0	13.9	10	1	1	1	.	.	.	.	.	.	.	.	1	1	0	0	1	0	0	.	0	3	9	2.03	0	2	0	1	0	0	0	0	0
11-067	45	2	160	58	1	0	.	1	15	4.49	6	9	4.3	8.2	0	14.4	19	1	1	1	.	.	.	.	.	.	.	.	1	1	0	1	1	0	0	.	0	13	17	4.78	1	1	0	1	0	0	1	0	0
11-068	46	2	180	70	0	0	1	1	2	3.48	2	6	7.4	4	0	13.7	10	0	.	.	.	.	.	1	.	.	.	.	1	0	1	1	0	0	0	1	1	12	22	4.81	1	1	1	2	0	0	1	1	0
11-069	60	2	.	.	0	.	0	1	12	2.78	0	2	0.1	0	1.2	13.7	17	1	1	.	1	.	.	1	.	.	.	.	1	1	0	1	0	0	0	1	1	11	21	4.71	1	1	0	2	1	0	0	1	0
11-070	82	2	159	67	1	1	0	0	15	3.26	0	4	5.9	2.8	0.06	12.6	19	0	1	.	1	.	.	.	.	.	.	.	1	1	0	1	0	0	0	.	0	11	18	5.83	0	2	0	2	0	0	0	0	1
11-071	61	1	183	110	1	1	1	1	14	1.9	0	0	0	0	0	15.6	15	1	1	.	1	.	.	.	.	.	.	.	1	1	0	0	0	0	0	.	0	3	1	0.27	0	0	0	0	0	0	0	0	0
11-072	75	2	160	90	0	1	0	0	2	2.96	0	2	0.2	2.5	.	.	22	1	0	.	1	.	.	.	.	.	.	.	1	1	0	0	0	0	0	.	0	0	0	0	0	0	0	0	0	0	0	0	0
11-073	79	2	160	85	1	1	0	0	6	2.74	0	2	0.2	0	0.7	13.9	16	1	1	.	1	.	1	.	.	.	.	.	1	1	0	1	0	0	0	.	0	2	4	2.26	0	0	0	1	0	0	0	0	0
11-074	55	2	166	70	0	1	1	1	7	3.23	2	3	1.3	0.5	0	12.6	14	0	1	.	1	.	.	.	.	.	.	.	1	0	1	1	1	0	0	.	0	5	5	2.54	0	1	0	0	0	1	0	0	0
11-075	65	1	174	102	1	1	1	0	2	1.46	0	0	0.5	0.5	0	16.5	8	0	.	.	1	.	.	.	.	.	.	.	1	1	0	0	1	0	0	.	0	4	3	2.54	0	0	0	0	1	0	0	0	0
11-076	56	1	188	100	1	1	1	1	10	1.8	0	0	0.6	0	0	14.1	13	1	.	.	1	.	.	.	.	.	.	.	1	1	0	0	1	0	0	.	0	1	1	0.12	0	0	0	0	0	0	0	0	0
11-077	71	1	171	87	1	1	0	0	3	2.49	0	2	1.3	2.2	0.05	13.9	11	0	1	.	1	.	.	.	.	.	.	.	1	1	0	1	1	0	0	.	0	8	5	3.31	0	0	0	0	0	0	0	0	0
11-078	66	2	161	80	1	1	0	0	8	2.36	0	0	0.5	1.5	0.6	12.7	29	1	1	.	1	.	1	.	.	.	.	.	1	1	0	0	1	0	0	.	0	1	1	2.27	1	0	0	0	0	0	0	0	0
11-079	64	2	156	70	1	1	1	0	12	2.93	0	1	0.7	2.7	0	13.1	29	1	1	.	1	.	.	.	.	.	.	.	1	1	0	0	1	0	0	.	0	5	11	1.16	1	1	0	1	0	0	0	0	0
11-080	69	1	174	90	0	1	0	0	2	2.78	1	1	3.5	3	0.7	13.1	15	1	1	.	1	.	.	.	.	.	.	.	1	1	0	1	1	0	0	.	0	7	10	4.36	0	1	0	1	0	0	0	0	1
11-081	20	2	171	58	0	0	1	0	18	2.77	2	2	3	1	0	12.6	9	0	.	1	.	.	.	.	.	.	.	.	1	1	1	0	0	0	0	.	0	5	4	2.78	0	0	0	0	1	0	1	1	0
11-082	52	1	172	74	1	1	1	1	13	2.93	0	3	1.7	1.5	0	15.1	16	1	1	1	.	.	.	.	.	.	.	.	1	1	1	1	1	0	0	.	0	4	9	3.28	0	0	0	1	0	0	1	1	0
11-083	57	2	.	.	1	.	1	1	12	2.1	0	1	0.3	0.1	0	13.4	9	.	.	.	.	.	.	1	.	.	.	.	1	1	1	1	1	0	0	.	1	11	4	3.29	0	0	2	0	0	0	0	1	0
11-084	66	2	154	71	1	1	.	0	13	3.02	0	1	2.3	1.3	0.6	12	32	1	.	1	.	.	.	.	.	.	.	.	1	1	0	1	0	0	0	.	0	5	6	2.37	0	0	0	0	1	0	0	1	0
11-085	61	2	162	62	1	0	1	1	26	2.31	0	1	0.5	0	0.7	13.4	12	1	1	1	.	.	.	.	.	.	.	.	1	1	1	1	0	0	0	.	0	4	8	2.83	0	0	0	0	1	0	0	0	0
11-086	39	2	181	72	0	0	1	1	16	1.54	0	1	1	0	0	13.9	4	0	0	.	1	.	.	.	.	.	.	.	1	0	1	0	0	0	0	.	0	2	0	1.55	0	0	0	0	0	0	0	0	0
11-087	48	1	175	78	0	1	1	1	1	1.47	0	3	1.3	2	0	14.9	2	0	1	1	.	.	.	.	.	.	.	.	1	1	0	0	1	0	0	.	0	6	10	3.59	1	1	0	1	0	0	0	1	0
11-088	75	2	163	55	1	0	0	0	20	2.66	0	0	7.9	0	0	13.8	38	1	1	1	.	.	.	.	.	.	.	.	1	1	1	1	1	0	0	.	0	4	7	6.74	0	0	0	1	0	0	0	0	0
11-089	59	2	157	72	1	1	1	1	9	2.85	0	1	0.5	0	1.8	14.2	26	1	1	.	.	.	1	.	.	.	.	.	1	1	0	0	1	0	0	.	0	9	14	3.69	0	0	1	0	1	0	1	1	0
11-090	59	2	.	.	1	.	1	1	4	2.38	1	0	0.1	0	1.8	13	20	.	1	1	.	.	.	.	.	.	.	.	1	1	0	1	0	0	0	.	0	4	11	2.36	0	0	0	1	0	0	0	1	0
11-091	53	1	170	71	1	0	0	1	8	3.27	4	6	5.8	3.1	0	14.5	6	1	1	.	.	.	.	.	.	1	.	.	1	1	1	1	1	0	0	.	0	7	14	3.35	0	2	0	1	0	1	0	0	0
11-092	75	1	156	60	1	0	0	1	20	2.5	0	0	1.9	0	3.4	12.2	34	0	0	1	.	.	.	.	.	.	.	.	1	1	0	1	0	0	0	.	0	1	1	1.46	0	0	0	0	0	0	0	0	0
11-093	37	1	189	145	1	1	1	1	1	1.54	0	0	0	0	0	15.2	9	0	1	1	.	.	.	.	.	.	.	.	1	1	0	1	0	0	0	.	0	0	0	0.96	0	0	0	0	0	0	0	0	0
11-094	79	1	167	76	0	1	1	0	1	4.11	2	6	6.1	8	0.9	13.4	25	1	1	.	1	.	.	.	.	.	.	.	1	1	0	1	0	0	0	.	0	16	23	8.48	1	1	1	2	1	0	1	1	0
11-095	64	1	161	85	1	1	1	1	18	1.5	0	3	3.1	0	0	15	2	1	0	.	1	.	.	.	.	.	.	.	1	1	0	0	1	0	0	.	0	15	35	6.9	1	1	2	3	2	0	1	2	1
11-096	74	2	158	80	1	1	0	0	10	2.76	0	1	0.1	0	1.4	12.7	23	0	1	.	1	.	.	.	.	.	.	.	1	1	0	0	0	0	0	.	0	0	1	3.71	0	0	0	0	0	0	0	0	0
11-097	50	2	158	70	1	1	1	1	2	2.15	0	0	1.5	0	0	13.5	21	1	1	1	.	.	.	.	.	.	.	.	1	1	0	0	0	0	0	.	0	4	1	0.84	0	0	0	0	0	0	0	0	0
11-098	74	2	160	58	1	0	0	0	12	1.96	0	0	1.4	0	0	13.4	16	0	0	.	1	.	.	.	.	.	.	.	1	1	0	0	0	0	0	.	0	14	28	3.06	1	2	1	1	1	3	1	1	0
11-099	56	2	157	72	1	1	1	1	18	2.35	0	0	0.9	0	0	12.6	28	0	.	.	.	.	.	.	.	.	1	.	1	1	1	0	1	0	0	.	0	6	8	3.78	0	1	0	1	0	1	0	0	0
11-100	46	1	175	72	1	0	0	1	17	2.2	0	1	1.8	0	0	13.9	10	0	0	1	.	.	.	.	.	.	.	.	1	1	1	0	0	0	0	.	0	9	19	4.1	1	1	1	1	1	1	1	1	1
11-101	53	2	.	.	1	.	1	1	25	2.54	0	1	0.1	0	0	14.5	17	1	.	1	.	.	.	.	.	.	.	.	1	1	0	0	1	0	0	.	0	1	4	2	0	0	0	0	0	0	0	1	0
11-102	51	2	.	.	1	.	1	1	9	3.08	1	6	4.7	3.7	0	12.9	7	0	1	1	.	.	.	.	.	.	.	.	1	1	0	1	1	0	0	.	0	13	21	6.15	1	1	1	1	1	0	1	1	1
11-103	47	2	168	57	0	0	0	1	21	2.42	0	4	3	0	0	13.1	6	1	.	1	.	.	.	.	.	.	.	.	1	1	0	0	0	0	0	.	0	7	25	5.59	1	2	1	1	1	0	1	1	1
11-104	63	2	155	73	1	1	1	1	20	3.55	2	4	6.5	1	0	13.2	16	1	1	.	1	.	.	.	.	.	.	.	1	1	0	0	1	0	0	.	0	3	4	4.93	0	0	0	0	0	0	0	0	0
11-105	64	2	.	.	1	.	0	0	5	2.88	0	0	0.5	0.5	1.6	13.4	61	0	0	.	1	.	1	.	.	.	.	.	1	1	0	0	1	0	0	.	0	8	12	2.02	0	0	0	1	1	0	0	0	0
11-106	89	2	158	90	0	1	0	0	2	3.96	0	9	6.2	0	2.7	13.2	23	1	.	.	1	.	.	.	.	.	.	.	1	1	0	1	1	0	0	.	0	9	19	7.97	1	2	0	1	0	0	0	0	0
11-107	50	2	169	91	1	1	0	1	6	1.36	0	0	0.1	0	0	15.3	7	0	0	1	.	.	.	.	.	.	.	.	1	1	0	1	1	0	0	.	0	5	10	2.87	0	0	0	0	1	0	0	1	0
11-108	34	2	161	55	1	0	1	1	3	1.46	0	0	0.5	0.4	0	13.6	8	0	0	1	.	.	.	.	.	.	.	.	1	1	0	0	1	0	0	.	0	5	4	0.45	0	0	0	0	0	0	0	0	0
11-109	59	2	.	.	1	.	1	0	13	1.92	0	2	0.1	0	0.5	13.8	5	0	0	.	1	.	.	.	.	.	.	.	1	0	0	1	0	0	0	.	0	10	11	4.86	0	0	0	0	0	0	0	0	0
11-110	69	2	166	70	1	1	0	0	9	2.81	0	1	1.5	1.1	0.9	12.2	24	0	1	.	1	.	.	.	.	.	.	.	1	1	0	0	0	0	0	.	0	3	3	2.76	0	0	0	0	0	0	0	0	0
11-111	53	2	172	130	1	1	0	1	16	3.39	0	4	1.4	0	0.8	15.2	25	0	1	.	.	.	.	1	.	.	.	.	1	1	0	0	0	0	0	1	1	4	0	1.58	0	0	0	0	0	0	0	0	0
11-112	53	2	170	83	1	1	0	1	17	2.88	0	0	0	0	1.2	11.1	61	1	1	.	1	.	.	.	.	.	.	.	1	1	0	1	1	0	0	.	0	10	20	1.42	0	1	0	2	1	1	0	1	1
11-113	59	2	161	98	1	1	0	1	14	5.59	4	26	8	7	1	14.2	19	1	1	.	.	.	1	1	.	.	.	.	1	1	0	1	0	0	0	.	0	7	20	5	1	2	2	1	1	1	0	1	0
11-114	80	2	158	73	0	1	0	0	7	3.11	0	4	0.5	0	0	12.9	17	0	0	.	1	.	1	.	.	.	.	.	1	1	0	0	1	0	0	.	0	5	9	3.94	1	0	0	1	0	0	0	0	0
11-115	63	1	185	69	1	0	1	0	2	3.24	2	6	1.5	1	0	15	8	1	.	1	.	.	.	.	.	.	.	.	1	1	0	1	0	0	0	.	0	2	3	1.36	0	0	0	0	0	0	0	0	0
11-116	60	2	172	74	1	1	1	1	17	1.61	0	0	0.2	0	0	14	10	1	1	.	.	.	.	1	.	.	.	.	1	1	0	1	0	0	0	1	0	6	9	4.09	0	0	2	0	0	1	0	0	1
11-117	74	2	168	77	1	1	1	0	3	2.62	0	1	5.3	0	0	13.4	17	0	0	.	.	.	1	.	.	.	.	.	1	0	0	1	1	0	0	.	0	2	6	5.12	0	1	0	1	0	0	0	1	0
11-118	58	2	159	55	1	0	0	0	3	1.38	0	0	1	0.2	0	13.5	7	1	1	.	1	.	.	.	.	1	.	.	1	0	1	1	1	0	0	.	0	1	3	4.76	0	0	0	0	0	0	0	0	0
11-119	65	2	159	75	1	1	1	0	18	2.49	0	0	4.4	0	1.1	13.4	32	1	1	.	1	.	.	.	.	.	.	.	1	1	1	0	1	0	0	.	0	8	11	2.86	1	0	0	1	0	0	0	1	0
11-120	81	1	174	94	1	1	1	0	1	2.97	0	2	1	0.5	0.7	15.1	22	0	0	.	1	.	.	.	.	.	.	.	1	1	0	1	0	0	0	.	0	0	3	0.91	0	0	0	0	0	0	0	0	0
11-121	46	1	171	90	1	1	1	1	5	0.49	0	0	0.2	0.7	0	17	2	0	1	1	.	.	.	.	.	.	.	.	1	1	0	0	0	0	0	.	0	0	0	0.45	0	0	0	0	0	0	0	0	0
11-122	59	2	161	99	1	1	0	1	6	2.58	0	1	0	2.3	1.5	13.6	18	0	0	.	1	.	.	.	.	.	.	.	1	1	0	0	0	0	0	.	0	0	22	0.79	1	1	1	1	1	1	1	1	1
11-123	65	2	148	72	1	1	1	0	6	3.33	0	1	0.2	2	0	11.9	52	0	0	.	1	.	.	.	.	.	.	.	1	1	0	0	0	0	0	.	0	3	3	2.15	0	0	0	0	0	0	0	0	0
11-124	54	1	169	89	1	1	1	1	5	3.84	1	12	5.8	0.8	0	15.8	9	1	1	.	1	.	1	.	.	.	.	.	1	1	1	0	1	0	0	.	0	4	3	5.56	0	0	0	0	0	0	0	0	0
11-125	80	2	161	81	0	1	0	0	15	2.78	0	3	1.3	0	0	15.9	13	0	0	.	1	.	.	.	.	.	.	.	1	1	0	0	0	0	0	.	0	6	13	7.89	0	0	0	1	0	0	0	0	0
11-126	84	1	165	86	1	1	1	0	1	2.51	0	1	0.4	0.5	0	12.3	16	0	1	.	.	.	1	.	.	.	.	.	1	1	0	1	0	0	0	.	0	1	2	2.04	0	0	0	0	0	0	0	0	0
11-127	51	2	168	64	1	0	1	1	10	2.06	0	0	0	1.4	0	12.3	19	0	1	1	.	.	.	.	.	.	.	.	1	1	0	0	0	0	0	.	0	12	11	1.11	1	0	0	1	0	0	0	0	0
11-128	37	2	172	67	1	0	1	1	17	2.2	1	2	0.3	0.2	0	14.1	5	0	0	1	.	.	.	.	.	.	.	.	1	1	1	1	1	0	0	.	0	7	18	1.78	1	1	1	1	1	0	1	1	0
11-129	61	2	162	57	1	0	1	1	8	2.39	0	0	0.7	0	0	13.9	30	0	0	.	.	.	.	1	.	.	.	.	1	1	1	0	0	0	0	.	1	1	0	2	0	0	0	0	0	0	0	0	0
11-130	66	2	156	74	1	1	1	0	6	2.28	0	0	0.1	0	0	13.9	26	1	1	.	1	.	.	.	.	.	.	.	1	1	0	0	0	0	0	.	0	3	4	0.43	0	1	0	0	0	0	0	0	0
11-131	46	2	170	93	1	1	1	1	0	3.29	0	3	4.7	1	1.2	13	25	0	0	1	.	.	.	.	.	.	.	.	1	1	0	1	0	0	0	.	0	6	7	5.59	0	0	0	0	0	0	0	0	0
11-132	64	2	157	72	1	1	1	0	16	2.97	0	4	0.3	0	0	13.2	14	0	1	.	1	.	.	.	.	.	.	.	1	0	1	1	1	0	0	.	0	0	1	0.49	0	0	0	0	0	0	0	0	0
11-133	54	2	170	79	1	1	0	1	14	1.74	0	0	0	0	0	15	12	1	1	1	.	.	.	.	.	.	.	.	1	1	0	0	0	0	0	.	0	10	17	3.59	0	0	2	1	1	3	0	0	0
11-134	81	2	160	63	0	0	0	0	9	5.52	5	12	7	7	0.6	11.7	59	1	1	.	1	.	.	.	.	.	.	.	1	1	0	1	1	0	0	.	0	10	19	6.26	0	2	1	2	0	0	0	2	0
11-135	76	2	158	72	0	1	1	0	2	4.45	1	3	0.6	2.4	3.9	10	96	0	1	.	1	.	.	.	.	.	.	.	1	1	0	1	0	0	0	.	0	3	16	3.09	0	0	2	1	0	0	0	0	0
11-136	56	2	165	89	1	1	1	1	2	3.55	0	6	0.8	0	0.7	13.3	22	0	1	.	.	.	.	1	.	.	.	.	1	1	0	1	1	0	0	1	1	6	9	2.55	0	0	1	0	1	0	0	0	0
11-137	74	2	165	68	1	0	1	0	5	2.53	0	0	0	0	3.4	13.4	37	0	1	.	1	.	.	.	.	.	.	.	1	1	0	0	1	0	0	.	0	7	15	0.4	0	0	0	1	0	0	0	0	0
11-138	78	1	176	87	1	1	0	0	11	1.26	0	0	0.5	1.5	0	15.3	6	0	1	1	.	.	.	.	.	.	.	.	1	1	0	0	1	0	0	.	0	3	8	4.88	1	0	0	1	1	0	0	0	1
11-139	43	2	162	111	1	1	0	1	9	1.69	0	1	0.4	2.8	0	13.2	5	1	1	.	1	.	.	.	.	.	.	.	1	1	1	1	0	0	0	.	0	17	25	4.18	1	2	0	2	0	0	0	0	1
11-140	86	1	159	72	1	1	1	0	0	1.8	0	0	0	0	0	12.4	13	0	0	.	1	.	1	.	.	.	.	.	1	1	0	1	0	0	0	.	0	1	3	0.49	0	0	0	0	0	0	0	0	0
11-141	75	2	158	86	0	1	0	0	11	2.38	0	6	2.8	2.5	0	13.7	4	0	0	1	.	.	.	.	.	.	.	.	1	1	0	1	0	0	0	.	0	8	15	4.97	1	1	1	1	1	1	0	1	0
11-142	51	2	171	87	0	1	1	1	3	4.71	0	25	8.2	2.4	0.6	13.6	13	0	0	.	1	.	.	1	.	.	.	.	1	1	0	1	0	0	0	1	1	15	32	7.44	1	2	1	2	2	1	2	2	0
11-143	81	2	162	70	0	1	0	0	5	1.93	0	1	0.3	1.2	0	13.5	7	1	0	1	.	.	.	.	.	.	.	.	1	1	0	1	0	0	0	.	0	3	7	2.16	0	1	0	0	0	0	0	1	0
11-144	60	1	175	89	1	1	1	1	3	2.14	0	0	0.8	0	1.2	15	21	1	1	1	.	.	.	.	.	.	.	.	1	1	0	1	0	0	0	.	0	5	8	2.54	0	0	0	1	0	0	0	0	0
11-145	72	2	156	64	0	1	1	0	18	2.54	0	1	0.1	0	0	12.6	17	0	1	1	.	.	.	.	.	.	.	.	1	1	0	0	0	0	0	.	0	2	1	0.6	0	0	0	0	0	0	0	0	0
11-146	66	2	163	89	1	1	1	0	4	4.44	3	8	6.4	2	0	13.8	26	0	0	.	1	.	.	.	.	1	.	.	1	1	1	0	0	0	0	.	0	6	7	6.25	0	1	0	1	0	0	0	0	0
11-147	49	1	176	89	1	1	1	1	10	1.05	0	1	0	0	0	15.4	2	0	1	.	1	.	.	.	.	.	.	.	1	1	1	0	0	0	0	.	0	6	19	5.42	0	0	1	1	1	0	1	1	1
11-148	71	2	167	79	0	1	0	0	7	2.75	0	0	0.5	0	0.7	12	50	0	0	1	.	.	.	.	.	.	.	.	1	1	0	0	0	0	0	.	0	3	8	0.12	1	0	0	1	1	0	0	0	0
11-149	74	1	177	109	0	1	1	0	6	3.11	0	3	0.8	1.5	0	14.8	21	1	1	.	1	.	.	.	.	.	.	.	1	1	0	1	0	0	0	.	0	5	6	2.18	1	3	0	0	0	0	0	0	0
11-150	43	2	167	69	1	0	0	1	2	3.25	2	3	2.9	5.7	0	13.5	14	1	1	1	.	.	.	.	.	.	.	.	1	1	0	0	0	0	0	.	0	4	12	5.73	1	0	0	1	0	1	1	1	0
12-001	59	2	160	70	1	1	1	1	25	2.82	4	2	0.7	0.8	0.36	13.7	8	0	1	1	.	.	.	.	.	.	.	.	1	0	1	0	1	0	0	.	0	3	6	1	0	0	0	0	0	0	0	0	0
12-002	68	2	159	64	1	1	1	0	2	1.83	3	2	4.7	4.3	0	12	2	0	0	.	1	1	.	.	.	.	.	.	1	0	1	0	1	0	0	.	1	8	20	4.58	1	1	1	1	1	0	1	1	1
12-003	58	1	182	100	1	1	1	1	5	0.5	0	0	1	0.1	0.35	14.4	2	0	0	.	.	1	.	1	.	.	.	.	1	1	1	0	0	0	0	.	0	5	5	1.85	3	0	0	0	0	0	0	0	0
12-004	49	2	167	60	1	0	1	1	7	1.98	1	1	1	1	0.11	12.9	5	1	1	.	1	.	.	.	.	.	.	.	1	1	1	1	0	0	0	.	0	4	7	1.15	0	0	0	0	0	0	0	1	0
12-005	63	2	163	56	1	0	0	0	27	1.26	0	0	0.5	0.5	0.16	13.1	6	1	1	1	.	.	.	.	.	.	.	.	1	1	1	1	0	0	0	.	0	0	3	0.61	0	0	0	0	0	0	0	1	0
12-006	58	2	162	86	0	1	1	1	0	4.27	4	10	6.4	10	0.51	13.6	14	1	1	.	.	.	.	1	.	.	.	.	1	1	1	1	0	0	0	.	1	9	21	5.86	1	1	2	0	1	1	0	1	1
12-007	71	2	158	52	1	0	1	0	4	2.44	1	0	0	0.4	0.35	14.2	22	1	1	.	1	.	.	.	.	.	.	.	1	0	1	0	0	0	0	.	0	1	0	1.02	0	0	0	0	0	0	0	0	0
12-008	75	2	158	57	1	0	0	0	28	3.16	0	1	3.6	4.2	1.01	14	38	1	1	.	1	.	.	.	.	.	.	.	1	1	1	0	0	0	0	.	0	3	4	3.8	0	0	0	0	0	0	0	1	0
12-009	52	2	165	58	0	0	1	1	4	1.15	0	0	1.9	1	0.18	13.9	5	1	1	.	.	1	.	1	.	1	.	1	1	0	1	0	0	0	0	1	1	8	16	1.97	1	0	2	1	1	1	0	0	1
12-010	57	1	181	82	1	1	1	0	10	2.72	1	6	7.2	1.6	0.13	14.2	4	0	1	.	.	.	.	1	.	.	.	.	1	0	1	1	0	0	0	1	0	11	.	6.83	1	1	2	0	0	3	0	1	1
12-011	58	1	186	120	1	1	0	1	14	3.65	4	5	3.1	1.7	0.35	16.2	13	1	1	.	1	.	.	.	.	.	.	.	1	1	1	0	0	0	0	.	0	9	8	4.91	0	0	0	1	0	0	0	0	0
12-012	56	2	152	49	1	0	1	1	37	4.66	9	2	6.3	6	9.36	11.9	67	1	0	1	.	.	.	.	.	.	.	.	1	0	1	1	1	0	0	.	0	10	12	5.61	1	1	0	1	0	0	0	0	0
12-013	65	1	176	86	1	1	0	0	25	3.68	3	5	6.9	4.9	0.64	13.9	14	0	1	.	1	.	.	1	.	.	.	.	1	1	1	0	1	0	0	1	1	11	16	5.97	0	0	2	1	0	0	0	1	0
12-014	46	2	167	90	1	1	1	0	16	4.27	15	17	8	8.7	0.13	13.1	3	1	1	1	.	.	.	.	.	.	.	.	1	0	1	1	1	1	0	.	0	10	12	6.4	1	0	0	1	0	0	0	0	0
12-015	65	2	160	59	1	0	0	1	4	3.13	4	0	3.3	1.8	0.72	12.9	37	1	1	1	.	.	.	.	.	.	.	.	1	1	0	0	1	0	0	.	0	5	9	3.1	0	1	0	0	0	0	0	0	0
12-016	44	2	173	140	1	1	1	1	10	4.27	0	11	5.5	6.6	1.86	13.6	28	0	0	.	.	.	1	.	.	1	.	.	1	1	1	1	0	1	0	.	0	8	10	5.13	1	0	0	1	1	0	0	0	0
12-017	60	1	171	91	1	1	0	1	2	.	1	1	3.3	1.9	0.47	14.6	0	0	0	.	1	1	.	.	.	.	.	.	1	1	0	0	0	0	0	.	0	10	16	4.09	1	0	1	1	1	1	1	1	0
12-018	48	2	183	75	1	0	1	1	7	1.75	0	0	0.4	0.4	0.25	13.6	12	0	1	1	.	.	.	.	.	.	.	.	1	0	1	0	1	0	0	.	0	0	0	0.21	0	0	0	0	0	0	0	0	0
12-019	74	2	173	113	1	1	1	0	6	2.63	3	0	1	0.5	0.87	14.3	21	1	1	.	1	.	1	.	.	.	.	.	1	1	1	1	0	0	0	.	0	4	5	1.4	0	0	0	0	1	0	0	0	0
12-020	70	1	172	83	1	1	0	0	7	3.35	0	1	0.7	0.2	0.2	11.7	53	1	1	.	1	1	.	.	.	1	.	.	1	0	1	0	1	0	0	.	0	2	6	1.63	0	0	0	0	0	0	0	0	0
12-021	57	2	158	55	1	0	0	0	23	1.83	0	0	2.2	0.3	1.75	15.7	13	0	0	1	.	.	.	.	.	.	.	.	1	1	1	0	1	0	0	.	0	4	11	1.98	0	0	0	1	1	0	0	0	0
12-022	63	2	169	115	1	1	0	0	20	1.55	0	0	0.9	0.4	1.05	15.1	9	0	1	.	1	.	.	.	.	.	.	.	1	1	1	0	1	0	0	.	0	1	7	1.78	0	0	0	0	0	0	0	0	0
12-023	72	2	172	77	1	1	0	0	46	2.44	0	0	1.2	1	0.45	15.5	32	0	0	.	1	.	.	.	.	.	1	.	1	1	1	0	0	0	0	.	0	1	2	1.73	0	0	0	0	0	0	0	0	0
12-024	34	2	170	57	0	0	1	1	11	2.58	11	0	2.8	6.6	0.78	12.5	10	0	1	1	.	.	.	.	.	.	.	.	1	1	1	1	0	0	0	.	0	3	4	3.67	1	0	0	0	0	0	0	0	0
12-025	53	2	164	53	1	0	1	1	36	2.09	0	0	4.9	1.3	0.21	13.4	18	0	1	1	.	.	.	.	.	.	.	.	1	1	1	0	0	0	0	.	0	4	7	3.69	0	0	0	1	0	0	0	0	0
12-026	64	2	158	58	1	0	0	1	11	2.36	0	0	0.3	0.1	0.5	12.4	29	0	1	.	1	.	.	.	1	.	.	.	1	1	1	0	0	0	0	.	0	1	0	0.51	0	0	0	0	0	0	0	0	0
12-027	47	1	178	74	0	0	0	1	8	1.74	0	0	0	0.1	0.3	14.3	12	1	1	.	.	.	.	.	.	1	.	.	1	1	1	0	0	0	0	.	0	4	7	1.23	0	0	0	1	0	0	0	1	0
12-028	26	2	162	50	1	0	1	1	5	0.77	0	0	0.4	0.2	0.18	12	3	0	1	1	.	.	.	.	.	.	.	.	1	1	1	0	0	0	0	.	0	3	5	0.49	0	0	1	0	0	0	0	1	0
12-029	43	2	158	78	1	1	0	0	12	3.23	0	7	5.3	6.4	0.25	11.9	11	0	1	.	.	1	.	1	.	1	.	1	1	1	1	1	0	0	0	.	1	11	16	4.07	1	1	0	1	0	0	1	0	0
12-030	66	2	164	59	1	0	0	0	40	3.8	2	6	6.3	5.8	0.24	13.1	16	0	1	.	.	1	.	.	.	.	.	.	1	0	1	1	1	0	0	.	0	6	10	6.44	0	0	0	1	0	0	0	0	0
12-031	60	1	181	100	0	1	0	1	6	1.11	0	1	4.3	1	0.12	15.6	2	1	1	.	1	.	.	1	.	.	.	.	1	0	1	1	0	0	0	.	0	7	9	3.36	0	0	0	1	0	0	0	0	0
12-032	52	2	171	75	1	1	1	0	6	3.54	0	12	4.2	3.2	0.37	14.7	9	0	0	.	.	.	.	1	.	.	.	1	1	1	1	1	0	1	0	1	1	7	11	4	1	0	1	1	0	0	1	0	0
12-033	54	1	180	80	0	0	0	1	4	3.79	2	13	8.7	4.1	0.16	15	6	1	1	.	.	.	.	1	.	.	.	.	1	1	1	1	0	0	0	1	0	12	30	8.12	1	1	2	1	1	0	1	2	0
12-034	52	2	168	65	1	0	0	1	2	3.6	4	1	3.5	4	0.21	10.9	32	0	1	1	.	.	.	.	.	.	.	.	1	1	1	0	1	0	0	.	0	6	12	3.37	0	1	0	1	1	0	0	1	0
12-035	64	1	170	65	1	0	1	0	19	2.53	4	2	4	5.3	0.58	15.7	5	0	0	.	1	.	.	.	.	.	.	.	1	1	1	1	1	0	0	.	0	5	9	3.25	0	1	0	1	0	0	0	1	0
12-036	73	2	160	64	1	0	1	0	6	1.27	0	0	1	0.8	0.37	14.1	6	0	1	.	1	.	.	.	.	.	.	.	1	1	1	1	0	0	0	.	0	2	0	1.73	0	0	0	0	0	0	0	0	0
12-037	58	2	169	97	1	1	1	1	1	3.41	1	7	7.9	5.6	0.57	13.7	9	1	1	.	1	.	.	.	.	1	.	.	1	1	0	0	1	0	0	.	0	12	21	7.75	0	0	0	2	0	1	0	1	0
12-038	48	2	158	48	1	0	0	0	25	1.81	0	0	1.3	0	0.19	14.4	13	1	0	.	.	.	.	.	.	.	.	1	1	0	1	0	0	0	0	.	0	13	23	4.56	1	2	1	0	1	3	0	1	1
12-039	64	2	169	79	1	1	0	0	35	3.42	1	2	4.9	0.8	0.42	10.8	26	.	.	.	.	1	.	1	.	.	.	.	1	1	1	1	1	0	0	1	0	3	6	4.52	0	1	0	0	0	0	0	0	0
12-040	57	2	154	55	1	0	1	0	24	2.27	6	0	3.5	1.2	0.21	14.9	9	1	1	.	1	.	.	.	.	.	.	.	1	0	1	0	1	0	0	.	0	.	25	3.06	0	1	1	2	0	0	1	0	0
12-041	56	2	162	89	1	1	1	0	18	3.2	1	0	0.2	0	1.59	12.4	65	0	0	.	.	.	.	.	.	1	.	.	1	1	0	1	0	0	1	.	0	10	12	2.59	0	0	0	1	1	0	0	0	0
12-042	58	1	182	96.5	1	1	0	1	8	1.5	2	1	4.2	3.1	0.15	16.5	2	1	1	.	1	.	.	.	.	.	.	.	1	0	1	1	1	0	0	.	0	13	13	4.45	0	0	0	1	1	0	0	1	0
12-043	74	2	166	63	0	0	0	0	12	3.92	2	12	3.6	3.7	0.49	13.4	9	0	1	.	1	.	.	.	.	.	.	.	1	0	1	1	1	0	0	.	0	7	7	3.54	0	0	1	0	1	0	0	1	0
12-044	49	2	156	50	1	0	1	0	12	5.05	8	9	5.3	5.2	4.56	11.6	36	0	0	1	.	.	.	.	.	.	.	.	1	1	1	0	0	0	0	.	0	.	5	2.99	1	1	0	0	0	0	0	1	0
12-045	71	2	157	57	1	0	1	0	13	1.77	3	0	2.2	2.2	0.15	13	6	0	0	.	1	.	.	.	.	1	.	.	1	1	1	0	0	0	0	.	0	3	5	2.02	0	0	0	0	0	0	0	0	0
12-046	50	2	163	105	1	1	0	0	7	4.46	3	13	8	6.7	0.92	13.4	14	1	1	.	1	.	.	1	.	1	.	.	1	0	1	1	1	0	0	1	1	16	30	7.55	1	1	2	1	1	3	1	1	0
12-047	53	2	159	51	1	0	1	1	4	1.92	1	0	1.8	0.5	0.17	13	10	1	1	1	.	.	.	.	.	.	.	.	1	1	1	0	1	0	0	.	0	16	18	2.11	1	1	1	1	0	1	2	1	1
12-048	69	1	170	68	1	0	0	0	24	2.63	1	0	0.9	0.3	7.7	16.6	28	1	1	1	.	.	.	.	.	.	.	.	1	0	1	0	1	0	0	.	0	0	0	0.61	0	0	0	0	0	0	0	0	0
12-049	68	2	160	74	1	1	1	0	7	2.7	0	4	2.9	2.4	0.16	12.8	9	0	0	.	1	1	.	1	.	.	.	.	1	0	1	0	1	0	0	1	1	.	10	1.13	1	0	1	1	1	0	0	0	0
12-050	54	2	167	62	1	0	1	1	2	2.87	2	0	2.2	1	0.51	13.8	33	1	1	.	1	.	.	.	.	.	.	.	1	1	0	0	0	0	0	.	0	2	2	0.64	0	0	0	0	0	0	0	0	0
12-051	61	2	162	61	0	0	1	1	9	2.1	1	5	5.8	2.9	0.22	15.1	2	0	0	.	1	.	.	.	.	1	.	.	1	0	1	1	0	1	0	.	0	14	28	7.28	1	1	1	1	1	3	0	1	1
12-052	53	2	168	58	1	0	0	1	1	1.94	0	0	6.9	2.8	0.16	13.4	14	0	0	1	.	.	.	.	.	.	.	.	1	1	0	0	0	0	0	.	0	3	9	3.71	0	0	0	0	0	0	0	1	0
12-053	68	2	168	79	1	1	1	0	4	0.52	0	0	2.7	0.2	0.12	14.5	2	0	0	.	1	.	.	.	.	.	.	.	1	0	1	0	0	0	0	.	0	5	14	3.27	0	1	1	1	1	0	1	1	0
12-054	66	2	160	65	1	1	1	0	2	1.92	4	0	0	0.9	0.63	15.1	7	0	1	.	1	.	.	.	.	1	.	.	1	0	0	1	0	0	0	.	0	0	0	0	0	0	0	0	0	0	0	0	0
12-055	76	2	163	100	1	1	1	0	1	2.95	1	0	3.5	3.5	0.86	13.7	42	0	1	.	1	.	1	.	.	.	.	.	1	1	0	0	1	0	0	.	0	3	11	3.3	0	0	0	2	1	0	0	1	0
12-056	57	1	175	87	1	1	0	1	1	1.47	0	0	0.9	0	0.56	14.2	8	1	1	1	.	.	.	.	.	.	.	.	1	1	0	0	0	0	0	.	0	4	3	0.88	0	0	0	0	0	0	0	0	0
12-057	52	1	185	97	1	1	0	1	10	2.95	0	1	3.9	4	0.68	14	28	1	1	1	.	.	.	.	.	.	.	.	1	1	1	1	1	0	0	.	0	7	5	2.89	0	0	0	1	0	0	0	0	0
12-058	70	2	165	70	1	1	0	0	27	3.17	0	2	3.6	1.4	2.83	12.8	28	.	.	.	1	.	.	1	.	.	.	.	1	1	0	1	0	0	1	1	0	6	10	3.81	1	0	0	1	0	0	0	0	0
12-059	58	2	168	99	1	1	1	0	4	0.97	0	0	0	0	0.28	15.3	4	1	1	.	.	.	.	1	.	.	.	.	1	0	1	0	1	0	0	1	0	0	0	0	0	0	0	0	0	0	0	0	0
12-060	83	2	160	61	0	0	1	0	2	2.68	0	1	1.4	0	0.71	13	20	1	0	.	1	.	1	.	.	1	.	.	1	1	0	0	0	0	0	.	0	1	4	2.58	0	0	0	0	0	0	0	0	0
12-061	81	1	160	60	0	0	0	0	16	1.9	0	0	3.5	0.2	0.14	13.5	14	0	1	.	1	.	1	.	.	.	.	.	1	1	1	0	1	0	0	.	0	3	5	2.37	0	0	0	0	0	0	0	0	0
12-062	52	1	173	94	0	1	0	0	46	2.17	0	1	5.3	.	0.39	16	9	0	1	.	.	.	1	.	.	.	.	.	1	0	1	0	0	0	0	.	0	6	8	2.7	0	1	0	1	0	0	0	1	0
12-063	64	1	172	84	1	1	1	0	9	2.04	0	0	1	0	0.34	13.5	18	0	0	.	.	.	.	1	.	1	.	.	1	1	1	0	0	0	0	1	1	16	23	5.67	1	0	1	1	0	0	1	2	0
12-064	49	1	186	93	1	1	1	1	24	2.53	3	0	1.7	1.5	0.24	14.5	18	1	1	.	1	.	.	.	.	.	.	.	1	1	1	1	1	0	0	.	0	4	2	2.99	0	0	0	0	0	0	0	0	0
12-065	70	1	180	72	0	0	0	0	3	.	0	0	5.1	0	.	.	.	1	1	.	1	.	1	.	.	1	.	.	1	1	0	0	0	0	0	.	0	6	13	1.48	0	0	0	1	0	0	0	1	0
12-066	68	2	167	63	0	0	0	0	5	2.29	1	0	5.1	0.2	0.24	13.3	16	0	0	.	.	.	1	.	.	.	.	.	1	1	0	0	0	0	0	.	0	2	11	3.13	0	0	0	1	1	0	0	1	0
12-067	68	2	174	73	0	0	0	0	17	2.91	2	1	0.9	1.1	0.13	12.6	16	0	1	.	1	.	.	1	.	.	.	.	1	1	1	0	0	0	0	1	1	5	9	2.1	0	0	0	1	0	0	0	1	1
12-068	77	1	168	84	1	1	0	0	3	.	0	0	4.8	0	0.38	14.9	.	0	1	.	1	.	.	.	.	.	.	.	1	1	0	0	0	0	0	.	0	11	18	5.97	1	1	2	1	0	0	0	0	0
12-069	53	2	162	53	1	0	1	0	16	.	4	2	4.1	2.3	0.26	13.4	.	0	1	.	.	.	.	1	.	.	.	.	1	1	0	1	0	0	0	1	1	6	12	3.98	1	1	1	0	1	0	0	1	0
12-070	70	2	168	68	1	0	0	0	25	1.95	0	0	1	0	0.57	12.4	16	0	1	.	1	.	.	.	.	.	.	.	1	1	1	0	0	0	0	.	0	5	.	1.7	0	0	0	0	0	0	0	0	0
12-071	61	1	187	96	1	1	0	1	11	1.83	0	1	1.4	.	1.05	14	6	0	0	.	1	.	1	.	.	1	.	.	1	0	1	1	0	0	0	.	0	3	5	2.04	0	0	0	1	0	0	0	0	0
12-072	32	2	170	111	1	1	1	0	4	2.9	0	9	7	4	0.14	13.9	5	0	0	.	1	.	1	.	.	1	.	.	1	1	1	1	1	0	0	.	0	5	5	5.73	0	1	0	0	0	0	0	0	0
12-073	50	2	162	110	1	1	0	1	4	2.72	2	0	5.2	1.1	0.71	12.3	25	1	1	1	.	.	.	.	.	.	.	.	1	1	0	0	0	0	0	.	0	7	8	3.43	1	0	1	0	0	0	0	0	0
12-074	85	2	150	70	0	1	0	0	40	2.72	0	0	7.3	1.8	2.59	11.8	42	1	1	.	1	.	.	.	.	.	.	.	1	0	1	0	1	1	0	.	0	12	.	7.88	0	.	.	0	.	0	0	.	0
12-075	72	2	168	62	1	0	0	0	17	2.29	0	0	2.7	0.7	0.22	13.2	25	1	1	1	.	.	.	.	.	.	.	.	1	1	1	0	0	0	0	.	0	5	3	4.24	0	0	0	0	0	0	0	0	0
12-076	49	2	162	63.5	1	0	1	1	2	1.38	0	0	1	0	0	14.9	7	0	1	1	.	.	.	.	.	.	.	.	1	1	1	0	1	0	0	.	0	2	8	0.84	0	0	0	0	1	0	0	0	0
12-077	69	2	168	73	1	1	0	0	5	2.53	0	0	3.1	0	0.5	12.9	35	0	1	.	1	.	1	.	.	.	.	.	1	1	1	0	0	0	0	.	0	2	6	3.1	0	0	0	0	0	0	0	0	0
12-078	67	2	168	50	1	0	1	0	28	4.5	4	5	7.8	4	0.26	13.1	40	0	0	.	1	.	1	.	.	.	.	.	1	0	1	0	0	0	0	.	0	4	9	6.71	0	0	0	0	0	0	0	1	0
12-079	33	2	168	63	1	0	1	1	4	.	1	1	2.1	2	.	.	.	0	1	1	.	.	.	.	.	.	.	.	1	0	1	0	0	0	0	.	0	3	6	1.9	0	0	0	1	1	0	0	0	0
12-080	57	2	172	85	.	1	0	1	8	3.02	1	2	7	4	0.31	13.3	14	0	0	.	1	.	1	.	.	.	.	.	1	1	1	1	0	0	0	.	0	12	19	7.13	1	0	0	2	0	0	0	1	1
12-081	62	2	162	50	0	0	1	1	4	2.16	0	0	6.9	0.2	0.2	14.4	19	1	1	1	.	.	.	.	.	.	.	.	1	1	1	0	1	0	0	.	0	10	11	3.31	1	1	1	0	0	0	0	0	0
12-082	25	2	168	58	1	0	1	1	3	2.77	0	0	3	0	0.33	12.3	49	1	1	1	.	.	.	.	.	.	.	.	1	1	0	0	0	0	0	.	0	2	3	0.81	0	0	0	0	0	0	0	0	0
12-083	60	2	165	62	1	0	0	1	4	2.87	2	1	4.8	1.1	0.24	14.4	14	0	1	1	.	.	.	.	.	.	.	.	1	1	1	0	1	0	0	.	0	15	4	7.48	0	0	0	1	0	0	0	0	0
12-084	64	1	178	105	1	1	1	1	4	1.17	0	0	2.8	0	0.31	15.2	5	1	1	.	1	.	.	.	.	.	.	.	1	1	0	0	0	0	0	.	0	9	12	2.36	1	0	0	1	1	0	0	1	0
12-085	33	2	166	69	1	1	1	1	3	2.55	0	0	0	0	0.55	13.3	38	1	0	1	.	.	.	.	.	.	.	.	0	.	.	.	.	.	.	.	0	5	9	0.3	0	0	0	0	0	0	0	0	0
12-086	59	2	163	72	1	1	0	1	6	2.72	0	2	5.7	0.1	0.27	14.3	14	1	1	1	.	.	.	.	.	.	.	.	1	1	0	0	0	0	0	.	0	8	13	2.15	0	0	0	0	1	0	0	1	0
12-087	61	2	157	58	1	0	0	0	8	1.8	0	0	0	0	0.29	14.1	13	0	1	.	1	.	.	.	.	.	.	.	1	1	1	0	0	0	0	.	0	0	0	0.12	0	0	0	0	0	0	0	0	0
12-088	56	2	165	62	1	0	1	1	11	1.47	0	0	0.7	0	0.17	12.5	8	1	1	.	.	.	.	.	.	1	.	.	1	0	1	0	0	0	0	.	0	11	16	3.23	0	0	2	1	0	0	0	1	0
12-089	67	1	172	79	1	1	1	0	23	2.54	0	0	2.1	0	3.99	15.7	36	0	0	.	1	.	.	.	.	.	.	.	1	1	1	0	0	0	0	.	0	1	1	2.04	0	0	0	0	0	0	0	0	0
12-090	55	2	162	56	1	0	1	1	16	2.77	0	0	0	0	.	11.6	52	1	1	1	.	.	.	.	.	.	.	.	1	0	1	1	0	0	0	.	0	1	0	0.15	0	0	0	0	0	0	0	0	0
12-091	59	1	178	67	1	0	1	1	23	4.15	3	7	6.1	1.8	0.5	14.1	20	0	1	.	.	.	.	.	1	.	.	.	1	0	1	0	1	0	0	.	0	12	24	4.29	1	1	1	1	1	1	1	1	1
12-092	48	2	169	98	1	1	0	0	10	5.62	5	21	8.3	6	1.33	14.3	27	1	1	.	.	.	.	1	.	1	.	.	1	1	1	1	0	0	0	1	1	7	15	7.88	0	0	2	0	0	3	0	0	0
12-093	47	2	163	58	1	0	0	0	22	5.58	3	15	4.9	4.7	5.13	13.5	59	0	0	.	1	.	.	.	.	1	.	.	1	1	0	1	0	0	0	.	0	0	0	3.89	0	0	0	0	0	0	0	0	0
12-094	68	2	169	69	1	0	1	0	11	3.36	4	1	3.3	.	3.25	12.9	23	1	1	.	.	.	1	.	.	.	.	.	1	0	1	0	0	0	0	.	0	1	1	2.37	0	0	0	0	0	0	0	0	0
12-095	46	2	162	57	1	0	0	1	19	3.61	10	1	7.7	.	0.83	13.6	19	1	1	1	.	.	.	.	.	.	.	.	1	0	1	1	0	0	0	.	0	8	4	7.37	0	0	0	1	0	0	0	0	0
12-096	69	2	180	111	1	1	0	0	27	2.22	0	0	2	2	1.29	13.2	23	1	1	.	.	.	.	1	.	.	.	.	1	0	1	1	0	0	0	1	0	5	13	2.73	0	1	0	1	0	0	0	1	0
12-097	69	2	170	80	1	1	0	0	8	2.05	0	0	7.8	1.1	0.48	12.8	16	0	1	.	1	.	.	.	1	.	.	.	1	0	1	0	0	0	0	.	0	3	6	2.76	0	0	0	0	0	0	0	0	0
12-098	57	2	168	76	1	1	0	0	14	2.4	1	1	1.7	0.2	0.36	14.8	9	0	1	.	1	.	1	.	.	.	1	.	1	0	1	1	0	0	0	.	0	5	1	2.12	0	0	0	0	0	0	0	0	0
12-099	71	2	160	62	1	0	0	1	14	.	2	2	2	.	0.19	14.1	.	1	1	1	.	.	.	.	.	.	.	.	1	1	1	0	0	0	0	.	0	0	1	1.04	0	0	0	0	0	0	0	0	0
12-100	87	2	168	87	0	1	1	0	15	2.55	1	0	3	3	0.58	13	24	0	0	.	1	.	1	.	.	.	.	.	1	1	1	0	0	0	0	.	0	9	9	3.73	1	0	1	1	1	0	0	0	0
13-001	59	2	164	69	1	1	1	1	41	4.91	1	10	3.2	4.3	1.1	13.4	56	0	0	1	.	.	.	.	.	.	.	.	1	1	1	1	1	0	0	.	0	5	4	3.51	0	1	0	0	0	0	0	0	1
13-002	78	2	178	60	1	0	1	0	14	2.63	0	0	1	0.3	1.89	12.8	42	1	1	.	.	1	.	.	.	.	.	.	1	0	1	1	0	0	0	.	1	3	6	1.27	0	0	0	0	0	0	0	1	0
13-003	75	2	174	81	1	1	1	0	48	2.28	0	0	2	2.2	0	14.1	25	0	0	1	.	.	.	.	.	.	.	.	1	0	1	1	1	0	0	.	0	3	5	4.66	0	0	0	0	0	0	0	0	0
13-004	60	2	168	59	1	0	1	1	20	1.64	0	0	2.1	0.9	0	13.2	10	0	0	.	.	.	.	.	1	.	.	.	1	1	0	0	0	0	0	.	0	4	17	4.61	0	1	2	1	0	1	1	1	0
13-005	39	2	180	68	0	0	1	1	6	0.49	0	0	0.4	0.3	0	13.2	2	1	0	1	.	.	.	.	.	.	.	.	1	1	0	1	0	0	0	.	0	2	3	0.57	0	0	0	0	0	0	0	0	0
13-006	70	2	164	95	0	1	0	0	5	3.06	0	3	4.7	3.1	1.17	13.9	18	1	1	.	.	.	1	.	.	.	.	.	1	1	0	1	1	0	0	.	0	3	7	3.46	0	0	0	0	0	0	0	0	0
13-007	73	2	165	55	1	0	0	0	46	1.97	0	0	8.5	3.1	0	14	14	1	1	.	1	1	1	.	.	.	.	.	1	1	1	0	0	0	0	.	0	8	29	5.78	1	1	2	1	1	0	1	1	0
13-008	60	2	172	70	1	0	1	1	24	1.26	0	0	0.7	1.5	0	16	6	0	0	.	.	.	.	.	.	.	.	1	1	1	0	1	0	0	0	.	0	3	6	1.61	0	0	0	1	0	0	0	1	0
13-009	68	2	158	50	1	0	1	0	15	0.8	0	0	2	1.5	0	12.8	3	1	1	1	.	.	.	.	.	.	.	.	1	0	1	0	0	0	0	.	0	2	.	0.98	0	0	0	.	0	0	0	1	0
13-010	79	2	165	73	0	1	0	0	14	.	0	0	1.9	0.8	0	10.5	.	1	1	.	1	.	1	.	.	.	.	.	1	0	1	1	1	0	0	.	0	0	4	3.85	0	0	0	0	0	0	0	0	0
13-011	89	2	162	55	1	0	0	0	8	2.54	0	0	1	1.6	0	10.7	37	0	1	.	1	.	.	.	.	.	.	.	1	1	0	1	0	0	0	.	0	4	.	1.12	0	0	0	1	0	0	0	1	0
13-012	73	2	169	60	1	0	0	0	12	3.31	2	7	5	3	0	14.2	7	1	1	1	.	.	.	.	.	.	.	.	1	1	1	1	1	0	0	.	0	9	14	6.29	0	1	0	1	1	0	0	1	0
13-013	72	2	156	51	1	0	1	0	30	3.82	0	6	3.3	2.6	1.29	13.5	31	1	1	1	.	.	.	.	.	.	.	.	1	1	1	1	0	0	0	.	0	5	.	5.04	0	0	0	1	0	0	0	0	0
13-014	54	2	162	100	1	1	1	1	5	3.48	0	6	3.5	0.9	0.98	13.3	19	1	1	.	1	.	1	.	.	.	.	.	1	1	1	1	1	0	0	.	1	23	43	7.38	1	2	3	3	3	3	1	2	1
13-015	63	2	151	64	0	1	1	0	7	3.2	0	2	5.6	4.6	0.7	14.8	28	1	1	1	.	.	.	.	.	.	.	.	1	1	1	1	0	1	0	.	0	3	8	5.49	0	1	0	1	0	0	0	0	0
13-016	65	2	164	64	1	0	1	0	25	2.85	0	1	2.9	3.4	0	14.5	25	.	.	.	1	.	.	.	.	.	.	.	1	0	1	1	0	1	0	.	0	6	13	5.35	2	0	0	1	0	0	0	0	0
13-017	67	2	157	87	1	1	0	0	11	1.96	0	0	1.6	1.3	0.93	14.3	16	1	1	.	1	.	.	.	.	.	1	.	1	0	1	1	0	0	0	.	0	10	29	3.41	1	2	1	1	2	1	1	3	1
13-018	29	2	169	55	1	0	0	1	19	0.79	1	0	2	2.9	0	15.5	2	0	0	1	.	.	.	.	.	.	.	.	1	1	0	1	0	0	0	.	1	2	7	0.94	1	0	0	0	0	0	0	1	0
13-019	52	2	167	69	1	0	0	1	6	1.81	0	0	1	0.6	0	14.5	13	1	1	1	.	.	.	.	.	.	.	.	1	1	1	0	0	0	0	.	0	6	10	4.13	0	0	0	1	0	0	0	0	0
13-020	40	2	174	60	1	0	1	1	38	2.45	0	0	1.6	0.9	1.78	13.2	32	0	0	1	.	.	.	.	.	.	.	.	1	0	0	1	0	0	0	.	0	8	.	2.78	0	0	1	0	0	0	0	1	0
13-021	68	2	170	56	0	0	1	0	14	1.92	0	0	1.7	1	0	12.6	15	0	0	1	.	.	.	.	.	.	.	.	1	1	0	0	1	0	0	.	0	.	9	3.24	1	0	0	1	0	0	0	1	0
13-022	34	2	160	69	1	1	1	1	18	2.34	0	2	6.6	2.9	0	13.8	8	1	1	1	.	.	.	.	.	.	.	.	1	1	1	1	1	0	0	.	0	8	12	6.21	0	1	0	1	0	0	0	0	0
13-023	55	2	180	59	1	0	1	1	4	1.82	0	0	1.9	1.3	0	13	13	1	1	1	.	.	.	.	.	.	.	.	1	1	0	1	1	0	0	.	0	3	7	4.35	1	0	0	2	0	0	0	0	0
13-024	77	2	164	74	1	1	0	0	13	2.33	0	2	5.9	4.9	1.92	13.7	8	1	1	.	.	.	.	.	.	.	.	1	1	0	1	1	0	0	0	.	1	16	13	5.81	0	0	0	1	0	0	0	0	0
13-025	45	1	166	86	0	1	0	1	6	1.85	0	0	0.3	1.5	0.56	15.8	14	1	1	.	1	.	1	.	.	.	.	.	1	1	1	0	0	0	0	.	0	0	3	1.15	0	0	0	0	0	0	0	0	0
13-026	75	2	168	68	0	0	1	0	2	2.8	0	0	1.7	1	1.51	11.8	53	1	1	.	1	.	.	.	.	.	.	.	1	1	0	1	0	0	0	.	0	2	7	0.74	0	0	0	1	0	0	0	0	0
13-027	82	2	175	79	1	1	1	0	28	3.49	0	11	6.5	3.9	0	14.6	9	0	1	.	1	.	1	.	.	.	.	.	1	1	0	1	1	0	0	.	0	4	10	5.65	0	0	2	0	0	0	0	0	0
13-028	66	2	168	72	1	1	0	0	19	2	0	0	1.1	0.8	0	15.8	17	1	1	.	1	.	1	.	.	.	.	1	1	0	0	1	1	1	0	.	0	4	14	3.12	0	0	0	1	0	0	0	0	0
13-029	57	2	176	90	0	1	1	0	8	4.45	2	6	7.2	5.5	0	14	40	0	0	.	.	1	.	1	.	.	.	.	1	1	0	1	0	1	0	.	1	11	16	6.86	1	1	2	1	1	1	0	0	0
13-030	69	2	176	90	1	1	0	0	14	2.56	1	1	3	2.9	0	14.4	11	0	0	.	1	.	.	.	.	.	.	1	1	1	1	1	1	0	0	.	0	11	8	4.54	1	0	0	0	1	0	0	0	0
13-031	27	2	164	48	0	0	1	1	11	3.39	0	10	6.1	5.9	0	14.4	9	0	1	1	.	.	.	.	.	.	.	.	1	1	1	0	1	0	0	.	0	3	.	4.67	0	0	0	0	0	0	0	0	0
13-032	46	2	160	60	1	0	1	0	40	4.33	1	3	4.6	3.7	6.94	11.7	74	1	1	.	1	.	.	.	.	.	.	.	1	1	1	1	1	0	0	.	0	3	5	4.65	0	0	0	0	0	0	0	0	0
13-033	49	1	185	100	1	1	0	1	10	2.82	0	5	2.3	0.6	0	15.1	9	1	1	.	1	.	.	.	.	.	.	.	1	1	1	0	0	0	0	.	0	4	2	3.16	0	0	0	1	0	0	0	0	0
13-034	51	2	162	88	1	1	0	1	13	1.99	0	2	5.2	3.2	0	14.3	5	0	0	.	1	.	.	.	.	.	.	.	1	1	1	1	0	0	0	.	0	15	14	6.42	1	1	1	1	0	0	0	0	0
13-036	51	2	167	59	1	0	1	1	17	1.94	0	0	2.9	1	1.19	13.5	15	1	1	1	.	.	.	.	.	.	.	.	1	1	1	0	1	0	0	.	0	6	15	2.31	1	0	1	1	1	0	0	1	0
13-037	67	2	163	86	1	1	0	0	9	2.25	0	0	1.9	0.8	1.23	13.4	24	1	1	.	1	.	.	.	.	.	.	.	1	0	1	1	0	1	0	.	0	10	16	5.42	1	1	0	1	1	0	0	1	0
13-038	74	1	170	82	1	1	1	0	26	2.12	0	0	4.2	2.5	0	15.6	19	1	1	.	1	1	.	.	.	.	.	.	1	1	1	0	1	1	0	.	0	3	8	2.09	0	0	0	1	0	0	0	0	0
13-039	65	2	180	69	1	0	0	0	28	5.03	10	10	2.9	3.5	2	14.7	28	1	1	.	1	.	.	.	.	.	.	.	1	1	1	1	0	0	0	.	0	3	0	2.79	0	0	0	0	0	0	0	0	0
13-040	54	1	185	75	.	0	.	0	10	3.44	0	3	3.1	2.2	0.51	13.5	32	1	1	1	.	.	.	.	.	.	.	.	1	1	0	0	1	0	0	.	0	6	8	3.29	0	0	0	1	1	0	0	1	1
13-041	41	2	162	72	1	1	1	0	34	3.63	0	5	1.5	1.2	0	12.9	29	0	0	1	.	.	.	.	.	.	.	.	1	1	1	1	1	0	0	.	1	20	40	5.88	0	2	2	3	3	0	1	3	1
13-042	45	2	178	85	0	1	1	1	19	2.13	0	0	2	1.2	0	13.8	20	1	1	.	1	.	.	.	.	.	.	.	1	1	0	1	0	0	0	.	0	3	9	2.63	0	0	1	1	0	0	0	1	0
13-043	70	2	162	64	1	0	1	0	13	.	2	2	8.1	5.7	.	.	.	1	1	.	1	.	.	.	.	.	.	.	1	0	1	1	0	1	0	.	1	15	25	6.69	1	3	1	3	0	0	0	0	0
13-044	61	2	174	64	1	0	1	1	9	1.99	0	0	0.4	0.1	0	14.4	17	0	0	1	.	.	.	.	.	.	.	.	1	1	0	1	0	0	0	.	0	0	0	1.22	0	0	0	0	0	0	0	0	0
13-045	72	1	178	90	1	1	1	0	20	3.61	0	2	3.4	1.4	0.91	14.7	52	1	1	.	1	.	.	.	.	.	.	.	1	1	1	1	0	0	0	.	0	7	10	3.38	0	0	0	0	1	0	0	1	0
13-046	74	2	160	70	0	1	0	0	5	.	0	0	1.5	0.3	0	11.8	.	0	0	.	1	.	1	.	.	.	.	.	1	1	0	0	0	0	0	.	0	11	.	2.7	1	2	1	2	1	0	1	1	0
13-047	75	2	168	100	1	1	0	0	18	.	0	8	6.9	2.4	.	.	.	1	1	.	1	.	.	.	.	.	.	.	1	1	1	1	0	0	0	.	0	7	17	5.56	1	1	0	1	0	0	0	1	0
13-048	50	2	168	58	1	0	1	1	2	0.8	0	0	2	0.5	0	14.2	3	0	1	.	.	.	.	.	.	.	.	1	1	1	0	0	0	0	0	.	0	0	0	0.65	0	0	0	0	0	0	0	0	0
13-049	44	2	176	67	0	0	1	1	12	2.86	1	1	2.9	0.9	0	14	17	1	1	1	.	.	.	.	.	.	.	.	1	1	0	0	0	0	0	.	0	1	0	1.28	0	0	0	0	0	0	0	0	0
13-050	67	2	159	98	1	1	0	0	12	2.78	0	0	0.4	0.4	0.76	15	53	1	1	.	1	.	1	.	.	1	.	.	1	1	1	1	0	0	0	.	0	1	5	1.52	0	0	0	1	0	0	0	0	0
13-051	63	2	162	90	1	1	1	0	10	1.55	0	0	0.7	0.5	0	16.3	9	0	0	.	1	.	.	.	.	1	.	.	1	1	0	0	0	0	0	.	0	7	9	2.76	0	0	0	1	0	0	0	0	0
13-052	61	1	190	90	1	0	1	1	35	1.65	0	4	3.2	3.4	0	18	2	1	1	.	1	.	.	.	.	.	.	1	1	1	1	1	0	0	0	.	0	11	8	3.68	0	0	0	1	0	0	0	0	0
13-053	88	2	164	75	0	1	1	0	5	2.58	0	0	3.7	2.8	1.77	14.1	37	0	0	.	1	.	.	.	.	.	.	1	1	0	0	1	0	0	0	.	0	3	8	1.56	0	0	0	0	0	0	0	1	0
13-054	62	2	161	64	1	0	0	0	24	1.91	0	0	0.7	0.5	0	14.3	15	1	1	.	1	.	.	.	.	.	.	.	1	1	1	1	1	0	0	.	0	0	3	1.59	0	0	0	1	0	0	0	0	0
13-055	54	2	176	65	1	0	1	1	8	1.47	0	0	1.3	0.9	0	14.3	8	1	1	.	.	1	.	.	.	.	.	1	1	1	0	0	1	0	0	.	0	8	14	2.79	0	0	1	1	1	0	0	1	0
13-056	76	2	158	90	1	1	0	0	9	4.7	4	4	6.1	4.2	2.17	12.4	66	1	1	.	1	.	.	.	.	.	.	1	1	1	1	1	1	0	0	.	0	3	6	3.67	0	0	0	0	0	0	0	0	0
13-057	54	2	180	85	1	1	1	0	16	4.56	2	7	5.7	5.3	0	15.2	41	0	0	.	.	.	.	.	.	1	.	.	1	0	1	1	1	0	0	.	0	10	25	5.95	1	2	2	1	1	0	1	2	1
13-058	72	1	165	75	1	1	0	0	12	.	0	0	1.2	0.3	.	14.4	.	1	1	.	1	.	.	.	.	.	.	.	1	1	0	0	0	0	0	.	0	2	7	0.4	0	0	0	0	0	0	0	0	0
13-059	70	2	168	58	1	0	0	0	19	2.09	0	0	2.2	1	0	14	19	0	0	.	1	.	1	.	.	.	.	1	1	0	1	1	0	1	0	.	0	5	7	3.73	1	0	0	1	0	1	0	0	0
13-060	61	1	175	88	1	1	0	1	2	2.21	0	0	3.2	1.2	0	12.8	22	0	0	.	1	.	.	.	.	.	.	1	1	1	0	1	0	0	0	.	0	2	4	2.97	0	0	0	0	0	0	0	1	0
13-062	79	2	164	58	1	0	0	0	15	2.43	0	0	0.2	0.3	0.81	11.7	32	1	1	.	1	.	.	.	.	.	.	1	1	1	0	0	0	0	0	.	0	5	8	0.78	0	0	0	1	0	0	0	0	0
13-063	48	2	162	66	1	1	1	1	28	2.81	0	1	1.5	0.9	0.56	14.1	24	1	1	.	.	.	.	.	.	.	.	1	0	.	.	.	.	.	.	.	0	1	3	0.49	0	0	0	1	0	0	0	0	0
13-064	58	1	178	56	1	0	0	1	3	3.57	0	2	4.1	3	1.21	16.1	49	1	1	.	.	.	.	.	.	1	.	.	1	1	1	1	0	0	0	.	0	8	2	2.72	0	1	0	0	0	0	0	0	0
13-065	38	2	160	66	0	1	1	1	21	3.06	0	1	3.6	2.8	0	11.5	33	1	1	.	.	.	.	.	.	.	.	1	1	1	1	1	0	0	0	.	0	4	1	2.34	0	0	0	0	0	0	0	0	0
13-066	75	2	169	94	0	1	1	0	17	3.31	0	1	1.1	1.1	1.17	14.8	50	0	0	.	1	.	.	.	.	.	.	1	1	1	0	1	0	0	0	.	0	4	6	3.57	0	0	1	1	0	0	0	0	0
13-067	73	2	156	57	1	0	0	0	9	2.37	0	0	0.7	0.3	0.73	12.7	29	1	.	.	1	.	.	.	.	1	.	.	1	1	0	1	0	0	0	.	0	3	.	1.84	0	0	0	0	0	0	0	0	0
13-068	76	2	163	58	1	0	0	0	11	1.38	0	0	1.1	0.7	0	14.1	7	1	1	.	1	.	.	.	.	.	.	1	1	0	1	0	0	0	0	.	0	6	19	2.15	1	1	1	1	1	0	1	1	1
13-069	82	2	162	52	0	0	1	0	4	3	1	2	2.3	2	0	14.1	15	1	1	.	1	.	.	.	.	.	.	1	1	0	0	1	0	0	0	.	0	4	5	3.32	1	0	0	1	1	0	0	0	0
13-070	72	1	175	81	1	1	1	0	13	1.07	0	1	2.1	1.3	0	16.7	2	0	0	.	1	.	.	.	.	.	.	.	1	1	0	1	1	0	0	.	0	5	3	1.6	0	0	0	0	0	0	0	0	0
13-071	69	1	183	83	1	0	.	0	6	1.63	0	4	1.5	0.6	0	15	2	0	1	1	.	.	.	.	.	.	.	.	1	0	0	1	1	0	0	.	0	1	4	1.82	0	0	0	1	0	0	0	0	0
13-072	66	2	165	80	1	1	0	1	11	1.83	0	0	2.4	2	0	13	13	0	0	.	1	.	.	.	.	.	.	1	1	1	1	1	0	0	0	.	0	0	0	1.84	0	0	0	0	0	0	0	0	0
13-073	76	2	168	60	1	0	1	0	33	3.03	0	0	6.2	5.2	2.46	10.7	67	1	1	.	1	.	.	.	.	.	.	1	1	1	0	1	1	0	0	.	0	5	.	7.04	1	0	0	1	1	0	1	1	0
13-074	68	2	165	75	0	1	1	0	9	2.22	0	0	1.9	1.7	0	14.2	23	0	0	.	.	.	.	.	.	1	.	.	1	1	0	0	1	0	0	.	0	2	5	2.27	0	0	0	0	0	0	0	0	0
13-075	71	2	165	73	0	1	0	0	42	.	0	6	7	6.5	.	.	.	0	0	.	1	1	1	.	.	1	.	1	1	0	0	1	0	0	0	.	1	5	14	7.54	1	0	0	0	0	3	0	1	1
13-076	59	2	160	69	0	1	1	1	15	2.49	0	0	0.1	0.1	0	12.2	35	1	1	.	1	.	.	.	.	.	.	.	1	1	1	0	0	0	0	.	0	8	9	1	0	0	0	0	0	0	0	0	0
13-077	73	2	155	56	0	0	1	0	23	1.55	0	0	0.6	0.4	0	15	9	0	0	.	1	.	1	.	.	.	.	.	1	1	0	1	0	0	0	.	0	2	6	0.79	0	0	0	0	0	0	0	0	0
13-078	46	2	172	78	1	1	1	1	37	4.16	6	7	3.6	4.1	1.39	13.9	16	0	0	1	.	.	.	.	.	.	.	.	1	1	0	0	1	0	0	.	0	7	10	5.19	1	0	0	1	0	0	1	0	0
13-079	42	1	175	70	0	0	1	1	5	1.14	0	0	0.9	0.5	0	15	5	1	1	.	1	.	.	.	.	.	.	.	1	1	0	0	0	0	0	.	0	3	2	1.49	0	0	0	0	0	0	0	0	0
13-080	52	2	162	79	1	1	1	1	8	2.04	0	0	1.4	0.9	0	14.8	18	0	0	.	1	.	.	.	.	.	.	.	1	0	1	1	0	0	0	.	0	3	.	1.31	0	0	0	0	0	0	0	0	0
13-081	57	1	183	85	1	1	1	1	20	1.81	0	0	1.2	0.8	2.02	14.2	13	.	.	1	.	.	.	.	.	.	.	.	1	0	0	1	1	0	0	.	0	2	5	2.67	0	0	0	1	0	0	0	0	0
13-082	63	2	162	62	0	0	1	1	2	1.54	0	0	0.2	0.2	0	13.4	9	1	1	1	.	.	.	.	.	.	.	.	1	1	0	0	0	0	0	.	0	0	0	0.66	0	0	0	0	0	0	0	0	0
13-083	65	2	161	48	1	0	1	0	44	1.28	0	0	1.9	0.5	.	13.4	6	0	0	.	.	.	.	.	.	1	.	.	1	1	0	0	0	0	0	.	0	1	1	0.61	0	0	0	0	0	0	0	1	0
13-084	75	1	180	74	1	0	1	0	10	0.49	0	0	0.3	0.4	0	14.7	2	0	0	.	1	.	.	.	.	1	.	.	1	1	0	1	0	0	0	.	0	0	3	0	0	0	0	0	0	0	0	0	0
13-085	62	1	178	81	1	1	1	1	20	.	0	0	0.5	0.3	.	.	.	.	.	.	1	.	.	.	.	.	.	.	1	1	1	1	0	0	0	.	0	6	3	5.95	0	0	0	0	0	0	0	0	0
13-087	42	2	171	57	1	0	1	1	29	3.59	0	2	2.6	1.5	0	11.9	52	1	1	1	.	.	.	.	.	.	.	.	1	1	0	0	0	0	0	.	0	10	28	3.66	1	1	2	1	0	1	1	1	0
13-088	68	2	170	61	1	0	1	0	6	3.03	0	0	1.1	0.9	0	12.6	74	1	1	.	1	.	.	.	.	.	.	.	1	1	1	0	0	0	0	.	0	3	0	1.76	0	0	0	0	0	0	0	0	0
13-089	64	2	159	44	0	0	0	1	16	.	0	0	2.9	1.6	.	.	.	1	1	1	.	.	.	.	.	.	.	.	1	1	1	1	1	0	0	.	0	13	17	2.37	1	2	1	1	0	0	0	0	0
13-090	62	1	178	62	1	0	1	0	1	2.32	1	1	1.4	0.6	0	14.4	8	1	1	.	1	.	.	.	.	.	.	.	1	1	0	0	0	0	0	.	0	0	0	1.37	0	0	0	0	0	0	0	0	0
13-091	75	2	166	77	0	1	1	0	10	2.48	0	1	1.9	1.6	.	14.5	15	0	0	.	1	.	1	.	.	.	.	.	1	1	0	0	0	0	0	.	0	9	9	4.14	0	0	0	1	0	0	0	1	0
13-092	21	2	167	52	1	0	1	0	22	3.63	1	2	3.6	3.8	7.2	10.7	36	1	1	.	1	.	.	.	.	.	.	.	1	1	1	0	1	0	0	.	0	9	16	5.14	0	1	2	1	1	0	0	1	0
13-093	70	2	170	90	1	1	0	0	2	1.75	0	0	0.5	0.4	0	13	12	0	0	.	1	.	.	.	1	.	1	.	1	1	0	1	0	0	0	.	0	0	1	0	0	0	0	0	0	0	0	0	0
13-094	48	2	158	80	1	1	0	0	13	3.65	2	3	2.4	1.7	0.87	12	25	0	0	1	.	.	.	.	.	.	.	.	1	0	1	0	1	0	0	.	0	7	20	3.25	1	0	1	1	1	1	1	1	0
13-095	59	2	165	62	0	0	0	1	2	2.55	0	0	1.4	0.5	0	11.9	37	1	1	1	.	.	.	.	.	.	.	.	1	1	0	1	0	0	0	.	0	3	1	0	0	1	0	0	0	0	0	0	0
13-096	69	2	179	69	1	0	1	0	26	3.57	0	3	2.6	1.9	0.92	13.6	39	1	1	.	1	.	.	.	.	.	.	.	1	1	0	1	0	0	0	.	0	2	2	6.04	0	0	0	0	0	0	0	0	0
13-097	52	2	158	97	1	1	0	1	5	3.67	0	2	3.4	3.3	0.81	12.8	57	1	1	1	.	.	.	.	.	.	.	.	1	1	1	1	1	0	0	.	0	4	7	4.9	0	0	0	1	0	0	0	0	0
13-098	59	1	168	72	1	1	1	0	15	1.74	0	0	0	0.3	0	15.9	12	0	0	.	1	.	.	.	.	.	.	.	1	1	0	0	1	0	0	.	0	.	8	3.36	0	0	0	1	1	0	0	1	0
13-099	70	2	176	70	0	0	1	0	22	3.02	0	0	0.7	0.5	0	12.2	74	1	1	1	.	.	.	.	.	.	.	.	1	1	0	1	0	0	0	.	0	2	1	1.85	0	0	0	0	0	0	0	0	0
13-100	57	2	165	52	0	0	1	1	16	1.27	0	0	1.2	0.4	0	13.3	6	1	1	1	.	.	.	.	.	.	.	.	1	1	1	0	0	0	0	.	0	10	10	4.97	1	0	0	0	1	0	0	0	0
13-101	61	2	162	74	1	1	0	0	14	0.51	0	0	1.9	1.1	0	15.3	2	1	1	.	1	.	.	.	.	.	.	.	1	1	1	1	0	0	0	.	0	5	6	2.54	0	0	0	1	0	0	0	0	0
13-102	86	2	154	60	1	1	0	0	5	1.82	0	2	4.4	1.4	0	13.9	4	0	0	.	1	.	.	.	.	.	.	.	1	1	0	1	0	0	0	.	0	14	16	8.73	0	1	0	2	0	0	0	1	0
13-103	87	1	176	87	1	1	1	0	14	1.76	0	0	1.3	0.5	0	14.7	12	0	0	.	1	.	.	.	.	.	.	.	1	0	0	1	1	0	0	.	0	2	6	0	0	2	0	1	0	0	0	0	1
13-104	70	2	172	100	1	1	1	0	20	3.24	1	4	7.4	4.9	0	13.8	12	1	1	.	1	.	.	.	.	.	.	.	0	.	.	.	.	.	.	.	0	7	8	7.67	0	1	0	1	0	0	0	0	0
13-105	40	2	168	70	0	0	1	1	13	0.98	0	0	0.4	0.2	0	14.3	4	0	0	1	.	.	.	.	.	.	.	.	1	1	0	1	0	0	0	.	0	0	0	0.12	0	0	0	0	0	0	0	0	0
13-106	54	1	173	100	1	1	0	1	15	1.74	0	0	4.3	2.5	0	16	11	1	1	.	.	1	.	.	.	1	.	1	1	1	1	0	1	0	0	.	1	20	52	7.16	3	3	3	2	3	3	2	2	1
13-107	72	2	168	52	1	0	1	0	25	.	0	2	5.1	2.5	.	.	.	0	0	.	.	1	.	.	.	.	.	.	1	0	0	1	0	0	0	.	0	.	11	4.18	1	1	0	1	0	0	0	0	0
13-108	74	2	175	73	0	0	1	0	32	1.56	0	3	7.7	4.8	0	14.2	2	1	1	.	1	.	.	.	.	.	.	1	1	0	1	1	0	1	0	.	0	12	19	6.37	0	1	2	1	0	0	1	2	0
13-109	89	1	179	65	0	0	1	0	4	2.1	0	0	3	1.8	0	14.3	19	0	0	.	.	.	.	.	.	.	.	1	1	0	0	0	1	0	0	.	0	6	17	3.29	1	1	0	1	0	0	0	0	0
13-110	76	2	167	60	0	0	0	0	12	1.2	0	0	4.9	3.4	0	13.8	5	1	1	.	1	.	.	.	.	.	.	.	1	1	1	1	0	0	0	.	0	4	9	3.89	0	0	0	1	0	0	0	0	0
13-111	74	2	160	60	1	0	1	0	14	3.87	2	2	4.4	3.7	1.04	13.1	42	1	1	.	.	.	.	.	.	.	.	1	1	1	1	1	0	0	0	.	0	3	1	2.56	0	0	0	0	0	0	0	0	0
13-112	73	2	174	70	1	0	1	0	9	0.5	0	0	0.7	0.5	0	15.4	2	1	1	.	.	.	.	.	.	1	.	.	1	0	1	1	0	0	0	.	0	0	0	0.33	0	0	0	0	0	0	0	0	0
13-113	67	2	165	90	1	1	1	0	12	1.63	0	0	1.4	3.8	1.13	13	10	1	1	.	1	.	.	1	.	.	.	.	1	1	1	1	0	0	0	1	1	4	4	4.54	0	0	0	0	0	0	0	0	0
13-114	46	2	168	59	0	0	1	0	4	2.3	0	2	3.6	2.1	0	12	8	1	0	.	.	1	.	.	.	.	.	1	1	1	1	0	0	0	0	.	0	9	.	4.91	.	1	0	1	0	1	1	1	1
13-115	48	2	174	81	1	1	1	1	7	3.06	0	2	5	3.6	0	13.3	23	1	1	.	.	.	.	.	.	.	1	.	1	1	1	0	0	0	0	.	0	2	8	3.4	1	0	0	1	0	0	0	0	0
13-116	77	1	170	72	1	0	0	0	19	1.97	0	0	1.8	1.1	0	14	16	1	1	.	1	.	.	.	.	.	.	.	1	1	0	1	0	0	0	.	0	1	.	2.47	0	0	0	1	0	0	0	0	0
13-117	75	2	165	62	0	0	1	1	2	2.28	0	0	2.2	1.2	0	15.5	25	1	1	.	1	.	.	.	.	.	.	.	1	1	1	0	0	0	0	.	0	5	8	1.26	0	0	0	1	1	0	0	0	0
13-118	80	1	169	64	1	0	1	0	9	1.75	0	0	1	0.5	0	14.6	12	1	1	.	1	.	.	.	.	.	.	.	1	1	0	0	0	0	0	.	0	1	4	0.84	0	0	0	0	0	0	0	0	0
13-119	21	2	162	63	0	0	1	0	1	2.67	2	2	1.6	1.1	0	15.7	8	0	0	.	.	.	.	.	.	1	.	.	1	1	0	1	0	0	0	.	0	2	3	1.56	0	0	0	0	0	0	0	1	0
13-120	47	2	162	85	1	1	0	0	5	1.09	0	1	2.9	1.3	0	14.2	2	0	0	.	1	.	.	1	.	.	.	.	1	1	1	1	0	0	0	1	1	10	12	6.94	0	0	0	1	0	0	0	0	0
13-121	66	2	162	.	1	.	0	0	17	2.47	0	0	0.4	0.4	0	13.8	34	1	1	1	.	.	.	.	.	.	.	.	1	1	0	0	0	0	0	.	0	2	6	2.04	0	0	0	0	0	0	0	1	0
13-122	43	2	158	71	0	1	1	0	20	2.73	0	0	0.1	0.5	6.67	13.1	49	0	0	.	.	.	.	.	.	.	1	.	1	1	1	1	0	0	0	.	0	8	.	8.64	0	1	0	0	0	0	0	1	1
13-123	81	1	178	78	1	0	1	0	12	2.69	0	0	0.6	0.4	0	13.2	46	1	1	.	1	.	.	.	1	.	.	.	1	1	0	1	0	0	0	.	0	4	8	0	0	0	0	0	1	0	0	1	0
13-124	80	2	172	84	0	1	1	0	9	.	1	1	2.6	1.4	0	.	.	1	1	.	1	.	.	.	.	.	.	.	1	1	0	1	1	0	0	.	0	10	11	2.92	1	1	0	0	1	0	0	0	1
13-125	47	2	179	62	1	0	1	1	2	1.13	0	0	0.3	0.3	0	12.4	5	1	1	1	.	.	.	.	.	.	.	.	1	1	1	0	0	0	0	.	0	2	5	0.54	0	0	0	0	0	0	0	0	0
13-126	74	2	159	56	0	0	1	0	44	2.96	0	5	6.6	2.3	2.32	14.7	10	1	1	.	1	1	.	.	.	.	.	.	1	1	0	1	0	0	0	.	0	13	28	7.52	1	2	1	2	1	1	1	1	1
13-127	55	2	173	77	1	1	1	1	18	1.74	0	0	0.3	0.3	0	14.1	12	1	1	.	1	.	.	.	.	.	.	.	1	1	0	0	0	0	0	.	0	0	0	0	0	0	0	0	0	0	0	0	0
13-129	72	2	169	61	1	0	1	0	13	4.08	4	6	3.6	3.1	0.94	12.8	20	1	1	1	.	.	.	.	.	.	.	.	1	1	1	1	1	0	0	.	0	3	0	3.98	0	0	0	0	0	0	0	0	0
13-130	71	2	165	70	1	1	1	0	.	1.8	0	0	0.6	0.3	0	13.6	13	1	1	.	1	.	.	.	.	.	.	.	1	0	1	1	0	1	0	.	0	1	0	1.95	0	0	0	0	0	0	0	0	0
13-131	73	2	175	80	1	1	1	0	11	3.76	1	2	6.6	4.3	0.61	13.2	41	1	1	1	.	.	.	.	.	.	.	.	1	1	1	0	1	0	0	.	0	12	20	6.46	1	1	1	2	1	0	0	1	1
13-132	55	2	160	51	1	0	1	1	11	1.56	0	1	2.1	1.2	0	14.4	4	0	1	.	1	.	.	.	.	.	.	.	1	0	1	1	0	0	0	.	0	0	3	1.44	0	0	0	0	0	0	0	1	0
13-133	67	2	166	65	1	0	1	0	9	3.03	0	0	0.1	0.1	.	12.7	76	1	1	.	.	.	.	.	.	1	.	.	1	1	1	1	0	0	0	.	0	4	4	1.11	0	0	0	0	0	0	0	0	0
13-134	63	2	159	60	1	0	0	0	21	2.66	0	0	1.6	1.1	0.71	12.7	43	0	0	.	.	.	.	.	.	.	.	1	1	1	0	0	0	0	0	.	0	4	7	1.36	0	0	1	1	0	0	0	1	0
13-135	28	2	175	75	0	0	1	1	3	3.53	3	1	7.4	6.2	0.67	13.2	30	1	1	.	.	.	1	.	.	.	.	.	1	1	1	1	0	0	0	.	0	3	5	3.17	0	0	0	0	0	0	0	0	0
13-136	48	2	175	58	0	0	1	1	30	.	0	0	1	0.5	.	.	.	0	0	.	1	.	.	.	.	.	.	.	1	1	0	1	0	0	0	.	0	7	7	1.88	0	0	0	0	0	0	0	0	0
13-137	79	1	175	84	1	1	0	0	17	2.76	1	1	5.1	4.1	0	16.1	14	1	1	.	1	.	.	.	.	.	.	.	1	1	0	1	1	0	0	.	0	0	4	0.98	0	0	0	1	0	0	0	0	0
13-138	57	1	182	85	1	1	1	1	3	1.99	0	0	0.5	0.5	0.79	13	17	1	1	1	.	.	.	.	.	.	.	.	1	1	0	0	0	0	0	.	0	6	7	3.59	0	0	0	1	0	0	0	0	0
13-139	43	2	169	74	1	1	1	1	0	.	0	0	1.7	0.8	.	.	.	.	.	1	.	.	.	.	.	.	.	.	1	0	0	0	1	0	0	.	0	11	18	4.67	1	1	1	0	0	1	0	1	0
13-140	51	2	172	78	1	1	1	0	.	6.09	6	14	6.7	6.6	5.67	8.5	99	1	1	.	.	.	.	.	.	.	.	1	1	0	0	0	1	1	0	.	0	7	14	6.66	0	1	0	0	1	0	0	1	0
13-141	62	2	160	59	1	0	1	1	6	2.19	0	0	1.6	0.9	0	13.2	22	1	1	1	.	.	.	.	.	.	.	.	1	1	0	0	0	0	0	.	0	1	2	0.57	0	0	0	0	0	0	0	0	0
13-142	76	2	167	60	0	0	0	0	10	1.11	0	1	4.7	1.8	0	13.3	2	1	1	.	1	.	.	.	.	.	.	.	1	1	1	1	0	0	0	.	0	3	6	3.85	0	0	0	0	0	0	0	0	0
13-143	73	1	172	74	1	1	0	0	3	.	0	0	0.4	0.3	.	.	.	1	.	.	1	.	1	.	.	.	.	.	1	1	0	0	0	0	0	.	0	1	1	1.3	0	0	0	0	0	0	0	0	0
13-144	60	2	178	120	0	1	0	0	16	2.95	0	2	6.6	3.9	0	15.8	19	1	1	.	1	.	.	.	.	.	.	.	1	1	1	0	1	0	0	.	0	7	17	6.5	0	2	0	2	0	0	0	1	0
13-145	49	1	180	80	0	0	.	1	4	1.26	0	0	0.2	0.1	0	15.2	6	1	1	1	.	.	.	.	.	.	.	.	1	1	1	0	0	0	0	.	0	2	2	0.37	0	0	0	0	0	0	0	0	0
13-146	52	2	163	53	1	0	1	1	20	3.64	0	5	2.2	1.1	0	13.7	29	1	1	1	.	.	.	.	.	.	.	.	0	.	.	.	.	.	.	.	0	4	4	2.79	0	0	0	0	0	0	0	0	0
13-147	47	1	190	70	0	0	1	1	38	3.32	0	2	4	2.9	1.45	14.5	34	0	0	.	.	.	.	1	.	.	.	.	1	1	1	1	1	0	0	.	0	8	14	5.14	0	1	1	2	0	1	0	1	0
13-148	48	1	170	83	1	1	1	1	42	1.92	0	1	7.4	3.7	0.79	15	6	0	0	1	.	.	.	.	.	.	.	.	1	1	0	0	0	0	0	.	0	5	4	4	0	0	0	2	0	0	0	0	1
13-149	64	1	170	130	1	1	0	0	2	2.69	0	0	1.5	0.8	2.38	14	45	0	1	.	1	.	.	.	.	.	.	.	1	1	0	1	0	0	0	.	0	6	9	4.27	0	1	1	1	0	1	1	1	0
13-150	63	2	172	67	0	0	1	0	0	2.78	6	0	2.2	5	0.64	14.3	19	0	0	1	.	.	.	.	.	.	.	.	1	0	0	1	0	0	0	.	0	2	8	1.49	0	1	0	1	1	0	0	1	0
14-001	51	2	174	65.1	1	0	1	1	6	1.81	0	0	1	0	0	13.3	13	1	1	1	.	.	.	.	.	.	.	.	1	1	0	0	0	0	0	.	0	6	9	1.72	0	0	1	1	0	0	0	1	0
14-002	47	2	178	77	1	0	1	1	30	2.31	2	0	5	3	0	13.1	14	1	1	.	1	.	.	.	.	.	.	.	1	1	1	0	1	0	0	.	0	6	13	2.8	0	0	0	1	0	0	0	0	0
14-003	58	2	168	80	1	1	0	0	17	2.41	0	6	5	6	0	14.3	4	1	0	.	1	.	.	.	.	.	.	.	1	0	1	1	0	1	0	.	0	4	5	3.16	0	0	0	1	0	0	0	0	0
14-004	42	1	180	102	1	1	0	1	2	2.61	1	1	6.5	5	0	16.2	11	0	0	.	1	.	.	1	.	.	.	.	1	1	0	0	0	1	0	1	1	14	25	3.4	1	1	1	2	1	1	1	2	1
14-005	61	2	165	64	1	0	0	0	12	4.22	0	3	6.5	3	8	10.7	91	0	0	.	1	.	.	.	.	.	.	.	1	1	1	1	1	1	0	.	0	7	14	5.86	0	0	1	1	0	0	0	0	0
14-006	53	2	171	88	1	1	1	1	16	1.07	0	0	7	0	0	14.4	4	1	0	.	1	.	.	.	.	.	.	.	1	1	1	0	1	0	0	.	0	0	1	3.5	0	0	0	0	0	0	0	0	0
14-007	38	2	170	56	1	0	1	1	4	2.09	2	0	1	1	0	11.5	11	0	0	.	.	1	.	.	.	.	.	.	1	1	1	1	0	0	0	.	0	2	9	0.88	1	1	0	1	0	0	0	0	0
14-008	77	2	165	103	0	1	0	0	1	2.38	2	0	0	0	0	9.5	17	0	0	.	1	.	1	.	.	.	.	.	1	0	1	0	0	0	0	.	0	8	16	1.74	0	0	1	1	0	0	0	1	0
14-009	76	2	150	76	1	1	0	0	5	2.19	0	0	2	0	0	16	22	0	0	.	1	.	.	.	.	.	.	.	1	1	0	0	0	0	0	.	0	9	14	3.75	1	2	1	0	0	0	0	1	0
14-010	68	2	153	52	1	0	0	0	31	3.45	0	2	4	3	0.8	12.8	41	1	0	.	1	.	.	.	.	.	.	.	1	1	1	1	0	0	0	.	0	5	12	3.25	1	0	0	1	0	0	0	1	0
14-011	57	1	178	116	1	1	1	1	4	1.34	0	2	4.5	2	0	16.8	2	0	0	.	1	.	.	.	.	.	.	.	1	0	1	0	0	0	0	.	0	16	29	6.01	0	2	2	2	1	1	1	2	1
14-012	65	2	163	83	1	1	0	0	11	1.53	0	0	5	1	0	14.4	8	1	1	1	.	.	.	.	.	.	.	.	1	1	0	0	0	0	0	.	0	4	1	2.15	0	0	0	0	1	0	0	0	0
14-013	58	1	172	70	1	0	0	1	11	2.6	4	0	1	4	0	15.9	18	1	1	1	.	.	.	.	.	.	.	.	0	.	.	.	.	.	.	.	0	3	1	1.17	0	0	0	0	0	0	0	0	0
14-014	58	2	158	73	1	1	0	0	24	3.25	3	3	4	3	0	13.3	12	0	0	1	.	.	.	.	.	.	.	.	1	0	1	0	1	1	0	.	0	2	5	2.54	0	1	1	0	0	0	0	0	0
14-015	41	2	174	67	1	0	1	1	4	1.17	0	0	3	1	0	14.9	5	0	0	.	.	.	.	1	.	.	.	.	1	1	1	0	0	0	0	1	1	23	34	3.24	2	1	2	2	1	0	2	1	1
14-016	54	2	163	57	1	0	1	0	16	1.06	0	1	1	2	0	15	2	1	1	1	.	.	.	.	.	.	.	.	1	0	1	0	1	0	0	.	0	6	11	1.61	1	0	1	0	1	0	0	0	1
14-017	56	2	174	85	0	1	1	0	.	2.95	0	8	8	3	0	14	6	0	1	.	.	1	.	.	.	.	.	.	1	1	0	1	1	0	0	.	0	16	35	7.03	1	0	1	3	2	1	1	2	1
14-018	76	1	172	78	1	1	0	0	25	1.01	0	0	2.5	1	0	15.3	4	1	1	.	1	.	.	.	.	.	.	.	1	1	1	0	1	1	0	.	0	2	6	2.03	0	0	0	1	0	1	0	0	0
14-019	67	2	169	78	0	1	1	0	12	.	0	0	1	0	.	.	.	0	0	.	.	1	.	.	.	.	.	.	1	1	1	1	0	0	0	.	0	6	13	1.57	0	1	0	1	0	0	1	1	0
14-020	68	2	170	61	1	0	1	0	9	1.99	0	0	0.7	1	0	13.1	17	1	1	.	.	1	.	.	.	.	.	.	1	1	0	1	1	0	0	.	0	0	4	0.81	0	0	0	0	0	0	0	0	0
14-021	64	2	157	56	1	0	0	0	27	2.32	0	0	2.5	2	0	13	26	1	1	.	1	.	.	.	.	.	.	.	1	1	1	1	0	0	0	.	0	6	12	3.21	0	0	0	1	1	0	0	1	0
14-022	66	1	173	76	1	1	0	0	8	3.4	2	3	7	4	0	13.5	16	1	0	.	1	1	.	.	.	.	.	1	1	1	1	1	1	0	0	.	0	6	7	4.19	0	0	0	1	0	0	0	0	0
14-023	63	1	170	79	1	1	1	1	2	2.01	1	0	3.5	2	0	15.3	11	0	0	.	1	.	.	.	.	.	.	.	1	1	0	1	0	0	0	.	0	6	7	1.77	0	1	0	1	1	0	0	0	0
14-024	61	1	165	60	1	0	0	0	18	2.89	2	0	5	3	0.67	14.2	32	1	1	.	.	.	.	.	.	1	.	.	1	1	0	1	1	0	0	.	0	6	.	5	0	0	2	1	0	3	0	2	.
14-025	63	2	164	55	1	0	1	0	13	2.07	1	1	7.5	3	0	15.1	5	1	1	1	.	.	.	.	.	.	.	.	1	0	1	1	0	0	0	.	0	5	8	4.05	0	0	0	1	0	0	0	1	0
14-026	74	2	175	70	0	0	0	0	.	2.25	0	0	0	3	0	13	25	1	1	.	1	.	.	.	.	.	.	.	1	1	1	1	1	0	0	.	0	.	22	2.65	2	1	0	1	1	0	1	1	0
14-027	73	2	150	55	1	0	0	0	16	2.97	0	2	3	2	3.13	14.3	21	1	1	.	1	.	.	.	.	.	.	.	1	1	1	0	1	0	0	.	0	14	21	3.78	1	1	0	2	1	0	1	0	1
14-028	71	2	159	54	1	0	0	0	40	3.46	0	2	4	2	0	14	42	1	1	.	1	.	.	.	1	.	.	.	1	0	1	0	1	0	0	.	0	2	7	3.6	0	0	0	0	0	0	0	1	0
14-029	58	2	158	67	1	1	1	1	18	1.53	1	0	0	1	0	12.8	6	1	1	.	.	1	.	.	.	.	.	.	1	1	1	1	1	0	0	.	0	6	9	1.36	0	0	1	1	0	1	0	0	0
14-030	46	2	165	71	1	1	0	1	26	1.57	4	0	3	2	0	13.9	4	1	1	.	.	1	.	.	.	.	.	.	1	1	1	1	0	0	0	.	0	9	17	3.4	0	0	1	1	0	1	0	1	0
14-031	73	1	174	94	1	1	1	0	6	1.55	0	0	1	1	0	14.7	9	1	1	.	.	.	1	.	.	.	.	.	1	0	1	0	1	0	0	.	0	4	0	1	0	0	0	0	0	0	0	0	0
14-032	52	2	168	78	1	1	1	0	.	3.07	0	0	4.5	2	0.64	12.4	73	1	1	.	.	1	1	1	.	.	.	.	1	1	1	1	0	0	0	1	1	9	25	5.98	1	2	0	1	0	3	1	1	0
14-033	57	2	168	64	1	0	1	0	4	1.38	1	1	4	2	0	13.9	2	1	0	.	1	.	.	.	.	.	.	.	1	0	1	0	0	0	0	.	0	3	7	2.39	0	0	0	0	0	0	0	1	0
14-034	40	2	165	60	1	0	1	0	13	2.79	1	1	7	2	0	13.9	14	1	1	1	.	.	.	.	.	.	.	.	1	1	0	1	1	0	0	.	0	9	19	6.66	1	0	1	1	0	0	1	1	1
14-035	46	2	175	65	1	0	1	0	9	1.92	0	0	9	5	0	12.1	13	0	0	.	.	1	.	.	.	.	.	.	1	1	1	1	1	0	0	.	0	16	28	8.85	1	1	2	2	1	1	1	1	0
14-036	46	2	165	53	1	0	1	1	16	1.9	10	0	3	8	0	12.7	4	1	1	1	.	.	.	.	.	.	.	.	1	1	1	0	0	0	0	.	0	3	2	3.27	0	0	0	1	0	0	0	0	0
14-037	56	2	169	78	1	1	1	1	19	1.53	1	0	0	1	0	13.8	6	1	1	1	.	.	.	.	.	.	.	.	1	0	1	1	0	0	0	.	0	3	4	0.7	0	0	0	0	0	0	0	0	0
14-038	51	2	163	96	1	1	1	1	8	2.18	2	0	3	2	0	13.3	12	0	0	.	1	.	.	.	.	.	.	.	1	1	1	1	0	0	0	.	0	7	10	3.23	1	1	0	0	0	0	0	0	0
14-039	60	2	168	71	1	1	0	0	1	2.66	0	1	3	1	0	13.9	19	1	0	.	.	.	.	.	.	1	.	.	1	1	0	0	0	0	0	.	0	3	0	3.15	0	0	0	0	0	0	0	0	0
14-040	70	2	168	75	1	1	1	0	11	2.25	1	3	2	7	0	15.1	4	0	1	.	1	.	.	.	.	.	.	.	1	0	1	1	1	0	0	.	0	3	7	1.88	0	0	0	0	0	0	0	0	0
14-041	73	2	164	77	1	1	0	0	9	2.99	0	4	5	3	0	13.1	13	1	1	.	1	.	.	.	.	.	.	.	1	1	1	1	1	0	0	.	0	4	3	3.84	0	0	0	1	0	0	0	0	0
14-042	52	2	167	65	1	0	1	1	25	3.49	6	2	5	6	0	13.1	16	1	1	.	1	.	.	.	.	.	.	.	1	1	1	1	1	0	0	.	0	.	21	5.75	1	0	1	1	0	0	0	0	0
14-043	64	1	175	102	1	1	1	0	11	0.99	0	0	1.5	2	0.6	15.6	4	1	1	.	1	.	.	.	.	.	.	.	1	1	1	0	0	0	0	.	0	8	19	2.38	1	2	1	1	0	1	0	1	1
14-044	56	2	160	66	1	1	0	1	21	2.4	1	0	4	2	0	13.5	19	1	1	1	.	.	.	.	.	.	.	.	1	1	1	0	0	0	0	.	0	1	6	2.16	0	0	0	0	0	0	0	0	0
14-045	56	2	168	60	1	0	1	1	5	1.42	2	0	4	3	0	13.3	4	0	0	1	.	.	.	.	.	.	.	.	1	0	1	0	0	0	0	.	0	2	5	2.82	0	0	0	0	0	0	0	0	0
14-046	39	1	170	67	1	0	0	1	12	1.54	0	0	0	0	1.5	15.8	9	1	1	1	.	.	.	.	.	.	.	.	1	1	1	1	0	0	0	.	0	1	4	0.27	0	0	0	0	0	0	0	1	0
14-047	74	2	167	66	0	0	0	0	5	1.34	0	0	6	1	0	13	6	0	0	.	.	1	.	.	.	.	.	.	1	1	0	1	1	0	0	.	0	1	.	1.86	0	0	0	0	0	0	0	0	0
14-048	49	2	166	63	1	0	1	1	12	2.59	3	2	4	5	0	14.2	6	1	1	1	.	.	.	.	.	.	.	.	1	1	1	1	1	0	0	.	0	5	14	.	1	1	0	1	0	1	0	0	0
14-049	23	2	173	61	1	0	1	1	18	0.49	0	0	0	0	0	14.1	2	0	0	1	.	.	.	.	.	.	.	.	1	1	0	0	0	0	0	.	0	3	3	0	0	0	0	0	0	0	0	0	0
14-051	50	1	179	75	1	0	1	1	4	1.16	0	0	2.5	3	0.8	14	5	0	0	1	.	.	.	.	.	.	.	.	1	1	1	1	1	0	0	.	0	10	20	3.06	0	2	1	1	1	1	1	1	0
14-052	61	1	186	93	1	1	0	1	11	3.12	0	0	3	1	0	12.5	81	1	1	.	1	.	.	.	.	.	.	.	1	1	1	0	0	0	0	.	0	0	2	2.4	0	0	0	1	0	0	0	0	0
14-053	39	2	165	51	1	0	0	1	5	3.97	0	6	6.5	3	0	13	36	0	0	1	.	.	.	.	.	.	.	.	1	1	1	0	1	0	0	.	0	12	24	6.27	1	1	1	1	1	3	1	1	0
14-054	54	1	183	90	1	1	1	1	7	1.22	0	0	7	2	0	15.6	5	1	0	.	1	.	.	.	.	.	.	.	1	1	1	1	1	0	0	.	0	7	9	7.36	3	0	1	0	0	0	0	1	0
14-055	45	2	170	66	1	0	0	1	23	2.57	0	0	2	1	0	13.8	38	1	1	1	.	.	.	.	.	.	.	.	1	0	1	1	0	0	0	.	0	2	2	1.43	0	0	0	1	0	0	0	0	0
14-056	76	1	177	79	1	1	1	0	10	0.98	0	0	1	1	0	13.8	4	0	0	.	1	.	.	.	1	.	.	.	1	1	0	0	1	0	0	.	0	0	0	0.21	0	0	0	0	0	0	0	0	0
14-057	66	1	190	96	1	1	0	0	24	1.18	0	0	4	0	0	14.3	5	1	1	.	.	.	.	.	.	1	.	.	1	1	1	0	1	0	0	.	0	2	7	2	0	1	0	1	0	0	0	1	0
14-058	61	2	164	76.4	1	1	0	0	16	3.08	2	4	8	3	0	15.1	8	1	1	.	1	.	.	.	.	.	.	.	1	1	1	0	0	0	0	.	0	4	7	5.88	0	0	0	0	0	0	0	0	0
14-059	63	2	172	74	1	1	1	1	15	2.25	0	0	4	2	0	13	23	1	1	.	1	1	.	.	.	.	.	.	1	1	1	0	1	0	0	.	0	6	11	3.61	0	0	1	1	0	0	0	1	0
14-060	75	2	156	59	.	0	.	0	13	1.49	0	0	2.5	1	0	15	8	0	0	.	1	.	.	.	.	.	.	.	1	1	1	1	0	0	0	.	1	11	11	4.36	1	1	0	1	0	0	0	0	0
14-061	61	1	182	103	1	1	0	0	8	2.3	1	1	7	5	0	13.9	7	1	0	.	1	.	.	.	.	.	.	.	1	1	1	0	1	0	0	.	0	4	1	5.83	0	0	0	0	0	0	0	0	0
14-062	52	2	163	102	1	1	1	1	15	2.5	0	0	5.5	2	0	12.2	32	1	1	.	1	.	.	.	.	.	.	.	1	1	0	1	1	0	0	.	0	12	22	5.94	1	1	1	2	1	0	1	1	1
14-063	68	2	157	63	1	1	0	0	5	1.97	0	0	2	0	0	14.4	16	1	1	.	1	.	.	.	.	.	.	.	1	1	1	0	1	0	0	.	0	6	17	2.57	0	0	0	1	1	0	0	1	0
14-064	63	1	176	114	1	1	0	0	8	1.4	0	0	3	1	0	17.1	7	1	0	.	1	1	.	.	.	.	.	.	1	0	1	0	1	0	0	.	0	9	18	3	0	0	0	2	0	0	0	1	0
14-065	80	2	151	81.5	0	1	0	0	4	.	0	0	0	0	0.5	12.4	.	1	0	.	1	.	1	.	1	.	.	.	1	1	0	0	0	0	0	.	0	6	24	3.87	1	1	2	1	1	1	1	1	0
14-066	57	2	162	64	1	0	0	1	17	3.05	1	0	2	0	0	10.9	50	1	1	1	.	.	.	.	.	.	.	.	1	1	0	0	1	0	0	.	0	4	14	1.22	0	0	0	1	0	0	0	1	0
14-067	49	1	186	76	1	0	0	0	18	2.45	0	0	0	0	1.4	14.5	33	0	0	1	.	.	.	.	.	.	.	.	1	1	1	1	1	0	0	.	0	0	0	0	0	0	0	0	0	0	0	0	0
14-068	58	1	173	88	1	1	0	1	16	1.35	0	0	6.5	1	0	14.4	6	1	1	.	1	.	.	.	.	.	.	1	1	1	1	0	1	0	0	.	0	10	29	7.03	1	2	2	2	1	1	2	1	1
14-069	61	2	175	78	1	1	1	1	10	3.08	0	1	5	0	0.9	13	33	1	1	.	.	.	.	1	.	.	.	.	1	1	0	0	0	0	0	1	0	2	3	4.85	0	0	0	0	0	0	0	0	0
14-070	69	2	163	60	1	0	1	0	11	2.99	3	5	0	4	0.6	12.6	6	0	0	.	1	.	1	1	.	.	.	.	1	0	1	1	0	0	0	.	0	6	0	2.85	0	0	0	0	0	0	0	0	0
14-071	61	2	172	78	1	1	1	0	38	.	0	0	6.5	2	.	13.6	.	1	1	.	1	.	.	.	.	.	.	.	1	0	1	1	1	0	0	.	0	13	18	6.15	1	1	0	1	0	0	0	0	0
14-072	69	2	167	92	1	1	0	0	2	1.94	0	2	1.5	1	0	11.9	5	1	0	.	1	.	1	.	.	.	.	.	1	1	1	0	0	0	0	.	0	.	4	2.03	0	0	0	1	0	0	0	0	0
14-073	72	2	173	88	1	1	1	0	11	2.78	0	0	1	1	1.6	11.2	52	1	0	.	1	.	.	.	.	.	.	.	1	1	1	0	0	0	0	.	0	3	3	1.28	0	0	0	1	0	0	0	1	0
14-074	54	2	158	56	1	0	1	1	24	2.97	2	2	3	2	0	13.9	12	0	0	.	1	.	.	.	.	.	.	.	1	0	1	1	0	0	0	.	0	4	5	2.88	0	0	0	0	0	0	0	0	0
14-075	64	2	164	77	1	1	1	0	33	0.53	0	0	3	0	0	13.3	2	1	1	.	1	1	.	.	.	.	.	.	1	1	1	0	1	0	0	.	0	9	1	2.73	0	0	0	0	0	0	0	0	0
14-076	65	2	159	76	1	1	1	0	38	4.39	4	6	7	6	0	12.9	29	1	1	1	.	.	.	.	.	.	.	.	1	1	1	0	1	0	0	.	0	9	17	6.94	0	0	0	1	0	0	0	1	0
14-077	54	2	171	88	1	1	1	1	17	1.28	0	0	2	1	0	15.2	6	1	0	.	1	.	.	.	.	.	.	.	1	1	1	0	1	0	0	.	0	2	2	1.47	0	0	0	1	0	0	0	0	0
14-078	64	2	155	55.9	0	0	0	0	45	3.4	2	1	8	6	2.2	8.9	28	0	1	.	1	.	.	.	.	1	.	.	1	0	1	1	1	0	0	.	1	5	3	7.57	0	0	0	0	0	0	0	0	0
14-079	75	1	185	84	1	0	0	0	10	0.53	0	0	3	0	0	16.4	2	1	1	.	1	.	.	.	.	.	.	.	1	1	1	0	0	0	0	.	0	5	9	2.62	0	0	0	0	1	0	0	1	0
14-080	54	2	163	87	1	1	.	0	14	2.3	7	0	7.5	4	0	13.9	8	1	1	.	1	.	.	.	.	.	.	.	1	0	1	1	1	0	0	.	0	8	17	5.74	1	1	1	1	0	0	0	1	0
14-081	73	2	165	80	1	1	1	0	21	2.84	0	0	5	2	0	13	52	1	1	.	1	.	.	.	.	.	.	.	1	1	1	0	0	0	0	.	0	.	0	1.62	0	0	0	0	0	0	0	0	0
14-082	48	2	167	100	1	1	0	1	6	3.05	0	2	7	2	0	14.5	22	0	0	.	1	.	.	.	.	.	.	.	1	1	0	0	1	0	0	.	0	7	7	4.31	0	0	0	1	0	0	0	0	0
14-083	71	2	167	93	1	1	0	0	15	3.16	2	0	3	2	1.4	12.4	49	0	0	.	1	.	.	1	.	.	.	.	1	1	1	0	1	0	0	1	1	4	9	2.73	0	1	0	1	0	0	0	0	0
14-084	49	2	171	83	0	1	0	1	17	2.81	0	1	6	3	0	12.9	22	.	1	1	.	.	.	.	.	.	.	.	1	1	1	0	1	0	0	.	0	.	19	6.18	1	0	2	2	0	1	1	1	0
14-085	70	1	170	93.5	1	1	0	0	20	3.83	1	10	7.5	3	0	12.8	11	1	1	.	1	.	.	.	.	.	.	.	1	0	1	1	1	0	0	.	0	19	15	7.4	0	1	0	1	0	0	0	1	0
14-086	64	1	172	77	1	1	0	0	6	2.47	0	0	3	1	1	14.6	32	.	1	.	.	.	.	.	1	.	.	.	1	1	1	0	0	0	0	.	0	11	18	3.4	1	1	2	1	1	0	0	1	0
14-087	63	2	163	80	1	1	0	0	11	0.5	0	0	1	0	0	15.3	2	0	0	.	1	.	.	.	.	.	.	.	1	0	1	1	0	0	0	.	0	1	1	0.61	0	0	0	0	0	0	0	0	0
14-088	70	2	160	90	1	1	0	0	9	2.51	0	0	6	2	0	10.6	32	0	0	.	1	.	.	.	.	.	.	.	1	1	0	1	1	0	0	.	1	.	5	4.05	0	0	0	0	0	0	0	0	0
14-089	61	2	152	43	1	0	0	0	25	3.35	2	4	3	3	0	13.6	13	1	1	1	.	.	.	.	.	.	.	.	1	1	0	1	0	0	0	.	0	4	3	4.34	0	0	0	0	0	0	0	0	0
14-090	61	1	174	83	1	1	1	1	25	2.48	0	0	2.5	1	1.4	14.7	33	1	1	.	1	.	.	.	.	.	.	.	1	0	1	0	0	0	0	.	0	0	0	0.16	0	0	0	0	0	0	0	0	0
14-091	62	2	165	64	1	0	0	0	13	3.93	2	5	6.5	4	0	12.2	23	.	0	.	1	.	.	.	.	.	.	.	1	0	1	1	1	1	0	.	0	9	14	6.04	1	1	0	1	0	0	0	0	0
14-092	38	2	174	64	0	0	1	0	8	1.87	0	1	4	2	0	13.8	6	1	0	1	.	.	.	.	.	.	.	.	1	1	1	0	0	0	0	.	0	5	12	3.73	1	1	1	1	1	0	1	1	0
14-093	54	1	183	110	1	1	0	1	8	1.15	0	0	2	0	0	14.9	5	1	1	.	1	.	.	.	.	.	.	.	1	1	0	0	0	0	0	.	0	2	3	1.25	0	0	0	1	0	1	0	1	0
14-094	60	1	170	98	1	1	0	1	13	0.62	0	1	4	2	0	15.3	1	1	1	.	1	.	.	.	.	.	.	.	1	0	1	0	1	0	0	.	0	8	11	5.06	0	1	1	1	0	0	0	0	0
14-095	69	2	163	60	1	0	0	0	21	2.64	0	0	1.5	1	0	13.3	42	1	1	.	1	.	.	.	.	.	.	.	1	1	0	0	0	0	0	.	0	2	3	1.61	0	0	0	0	0	0	0	0	0
14-096	67	2	154	61	1	1	1	0	30	2.29	0	0	2.5	0	0	12.8	25	1	1	.	1	1	.	.	1	.	.	.	1	0	1	0	1	0	0	.	0	7	15	2.91	1	1	1	0	2	0	0	0	1
14-097	70	2	163	60	1	0	0	0	10	1.98	0	0	0	0	0	13	17	1	1	.	1	.	.	.	.	.	1	.	1	1	0	0	0	0	0	.	0	2	6	0	0	0	0	0	0	0	0	1	0
14-098	48	1	173	84	0	1	1	0	11	0.58	0	0	7	1	0	15.2	2	0	0	.	1	.	.	.	.	.	.	.	1	0	1	0	1	0	0	.	0	7	16	2.85	1	1	2	2	0	0	1	0	0
14-099	59	2	167	68	1	0	1	0	14	1.36	0	0	0	1	0	13.6	7	1	0	1	.	.	.	.	.	.	.	.	1	1	0	1	0	0	0	.	0	12	15	1.86	1	1	0	1	1	0	0	1	0
14-100	74	2	157	85	1	1	0	0	36	2.31	0	0	4	1	0	13.3	25	1	1	.	1	.	.	.	.	.	.	.	1	1	1	0	1	0	0	.	1	9	8	2.79	0	0	0	1	0	1	0	0	0
14-101	65	2	156	52.3	0	0	0	0	24	3.11	4	0	0	1	0.5	13.3	38	.	1	.	1	.	.	1	.	.	.	.	1	0	1	0	1	0	0	1	1	17	43	4.04	2	1	2	1	3	3	1	2	1
14-102	46	2	170	57	1	0	0	0	20	2.21	0	0	1	1	0	12.8	23	.	1	1	.	.	.	.	.	.	.	.	1	0	1	0	1	0	0	.	0	5	7	3.33	0	0	0	0	0	0	0	0	0
14-103	74	1	176	80	1	1	0	0	11	2.05	0	0	2	1	0	14.4	18	1	1	.	1	.	.	.	.	.	.	.	1	1	1	0	0	0	0	.	0	4	2	0.76	0	0	0	0	0	0	0	0	0
14-104	68	2	158	52	0	0	1	0	5	1.6	0	1	5	1	0	14.2	4	0	0	1	.	.	.	.	.	.	.	.	1	1	0	1	1	0	0	.	0	.	13	3.96	0	1	0	1	0	0	0	1	1
14-105	63	2	165	95	1	1	0	0	9	2.37	0	0	3	1	0.6	14.2	28	.	1	.	1	.	.	.	.	.	.	.	1	1	1	1	0	0	0	.	0	.	11	1.52	0	1	0	1	0	0	0	1	1
14-106	54	2	166	86	1	1	1	1	13	3.52	1	1	9.5	3	0.6	11.8	38	0	0	.	1	.	.	.	.	.	.	.	1	1	1	1	1	0	0	.	0	10	12	9.1	1	0	0	1	0	0	0	0	0
14-107	68	1	164	81	1	1	0	0	18	2.56	0	0	5	2	0	13.8	35	1	1	.	1	.	.	.	.	1	.	.	1	1	1	1	0	0	0	.	0	7	7	5.77	0	0	0	1	0	0	0	0	0
14-108	81	2	147	60	0	1	0	0	6	1.8	0	0	4	0	0.4	13.7	12	0	0	.	1	.	.	.	.	.	.	.	1	1	0	0	0	0	0	.	0	0	0	1.04	0	0	0	0	0	0	0	0	0
14-109	52	2	166	60	0	0	0	1	2	1.36	0	0	0.1	0	0	13	7	0	0	1	.	.	.	.	.	.	.	.	1	1	0	0	0	0	0	.	0	2	1	0.24	0	0	0	0	0	0	0	0	0
14-110	54	2	165	99.3	1	1	0	0	21	2.38	4	1	0.5	1	0	13.3	6	1	1	1	.	.	.	.	.	.	.	.	1	1	1	0	0	0	0	.	0	3	6	3.25	0	3	0	0	0	1	0	0	0
14-111	33	2	164	54	0	0	0	1	13	1.48	0	0	1.5	0	0	12.5	8	0	0	.	.	1	.	.	.	.	.	.	1	0	1	0	1	0	0	.	0	4	0	3	0	0	0	0	0	0	0	0	0
14-112	49	2	168	82	1	1	1	0	20	5.25	8	5	7.5	6	2.2	11.3	84	1	1	.	1	.	.	1	.	.	.	.	1	1	1	0	1	0	0	.	1	7	2	6.52	0	0	0	0	0	0	0	0	0
14-113	78	2	157	57	0	0	0	0	35	3.96	2	1	4	4	0	12.8	67	1	1	.	1	.	.	.	.	.	.	.	1	1	0	1	1	0	0	.	0	3	12	4.28	0	1	0	1	0	0	0	1	0
14-114	58	2	167	58	1	0	0	1	6	2.28	0	0	6	2	3.3	12.9	23	1	1	.	1	.	.	.	1	.	.	.	1	1	0	0	0	0	0	.	0	8	9	4.52	0	0	0	1	0	0	0	0	0
14-115	24	2	173	68	0	0	1	1	11	1.85	0	0	0	0	0	13	14	1	1	1	.	.	.	.	.	.	.	.	1	0	1	0	0	0	0	.	0	9	14	2.04	0	1	1	0	1	1	0	1	0
14-116	43	1	180	104	0	1	0	1	3	3.65	2	2	9	4	2.4	15.3	28	0	0	.	1	.	.	1	.	.	.	.	1	0	1	1	0	0	0	1	1	14	30	7.07	1	3	2	2	1	2	1	2	1
14-117	43	1	171	82	1	1	1	0	15	1.05	0	0	6	1	0	15.2	4	0	0	1	.	.	.	.	.	.	.	.	1	0	1	1	1	0	0	.	0	10	23	6.36	1	1	2	1	0	1	1	2	1
14-118	64	2	153	67	1	1	0	0	18	1.88	0	0	2	1	0	12.8	14	1	1	.	1	.	.	1	.	.	.	.	1	1	0	0	1	0	0	1	1	8	28	2.72	1	1	1	1	1	1	1	1	0
14-119	80	2	167	100	1	1	0	0	10	2.89	0	0	5	2	1.4	14.1	56	0	0	.	1	.	.	.	.	1	.	.	1	1	0	1	1	0	0	.	0	14	.	5.19	1	1	0	1	0	0	0	0	0
14-120	63	2	157	50.5	1	0	1	0	9	1.8	0	0	0.5	0	0	14.8	13	1	1	.	1	.	.	.	.	.	.	.	1	1	0	0	0	0	0	.	0	1	1	0.76	0	0	0	0	0	0	0	0	0
14-121	61	2	160	73	1	1	0	0	12	1.55	0	0	1	5	0	14.3	9	1	1	.	.	.	1	.	.	.	.	.	1	1	1	0	1	0	0	.	0	6	6	6.64	0	0	0	1	0	0	0	0	0
14-122	81	1	166	80	1	1	0	0	8	2.33	0	0	0	0	0	12.7	28	0	0	.	1	.	.	.	.	.	.	.	1	1	0	0	0	0	0	.	0	2	6	0.36	0	0	0	0	0	0	0	0	0
14-123	53	2	167	63	1	0	1	1	8	2.68	0	1	4	0	0	13	19	1	1	.	.	.	.	.	.	1	.	.	1	1	1	0	1	0	0	.	0	4	18	3.69	1	1	0	1	0	0	1	1	0
14-124	66	2	160	66	1	1	1	0	8	1.89	0	0	3	0	0	12.8	14	0	1	.	1	.	.	1	.	.	.	.	1	1	1	0	1	0	0	1	0	4	7	3.87	0	0	0	1	0	0	0	0	0
14-125	76	2	168	60	0	0	0	0	10	2.6	0	0	0	0	5.8	12.2	41	1	1	.	1	.	.	.	.	.	.	.	1	1	0	0	0	0	0	.	0	.	7	6.69	0	0	0	0	0	0	0	0	0
14-126	63	1	180	76	0	0	0	0	19	0.83	0	2	3	1	0	15.4	1	0	0	.	.	.	.	.	.	1	.	.	1	1	0	1	1	0	0	.	0	0	4	1.86	0	0	0	0	0	0	0	0	0
14-127	86	2	165	55	0	0	0	0	2	2.53	1	0	2	1	0.1	12.3	24	0	0	.	1	.	.	.	.	.	.	.	1	1	0	0	0	0	0	.	0	3	12	2.36	0	1	1	1	0	0	0	0	0
14-128	61	2	159	73	1	1	0	0	5	2.91	0	0	6.5	3	0	11.9	56	1	1	.	1	1	.	1	.	.	.	.	1	1	0	0	1	0	0	1	1	18	30	6.51	1	1	1	1	1	3	1	3	1
14-129	29	2	176	97	1	1	1	1	5	1.75	0	0	5	1	0	13.4	11	1	1	1	.	.	.	.	.	.	.	.	1	1	0	1	0	0	0	.	0	8	18	5.53	0	2	1	0	0	1	0	1	0
14-130	51	2	161	80	1	1	0	0	10	1.85	0	0	0.2	1	0	13.6	14	1	1	1	.	.	.	.	.	.	.	.	1	1	1	1	1	0	0	.	0	2	2	0.98	0	0	0	0	0	0	0	0	0
15-001	76	2	161	66	1	1	1	0	23	4.72	6	16	4	5.3	0	14.2	12	0	0	1	.	.	.	.	.	.	.	.	1	1	0	0	0	0	0	.	0	9	14	4.45	0	0	0	1	0	0	0	0	0
15-002	67	2	157	78	1	1	0	0	12	4.78	7	16	4	5.3	0	14.3	12	0	0	1	.	.	.	.	.	.	.	.	1	1	0	0	0	0	0	.	0	6	9	5.64	1	0	0	1	0	0	0	0	0
15-003	74	1	173	71	1	0	1	0	25	3.91	3	4	5.7	4	0	13.8	24	1	1	1	.	.	.	.	.	.	.	.	1	1	0	0	1	0	0	.	0	2	2	3.96	0	0	0	0	0	0	0	0	0
15-004	64	2	171	101	0	1	0	1	6	6.24	16	23	7.1	6.2	0.42	13.4	28	1	1	.	1	1	1	.	.	.	.	.	1	1	0	1	1	0	0	.	0	8	10	6.45	1	1	0	1	1	1	0	0	0
15-005	75	1	174	70	0	0	0	0	7	.	2	10	2.4	3.2	.	.	.	.	.	1	.	.	.	.	.	.	.	.	1	1	0	0	1	0	0	.	0	13	13	3.47	1	1	1	1	1	0	0	0	0
15-006	53	1	172	62	1	0	0	0	7	5.53	9	18	6.7	6.8	0	17.1	24	1	1	1	.	.	.	.	.	.	.	.	1	1	1	1	0	1	0	.	0	12	22	8.18	1	1	0	2	0	0	0	0	0
15-007	75	2	160	69	1	1	1	0	8	4.22	4	15	2.8	3.1	0	13.7	8	1	0	.	1	1	.	.	.	.	.	.	1	1	0	1	0	0	1	.	0	7	15	3.85	1	1	0	1	0	0	0	0	0
15-008	74	2	166	68	1	0	1	0	3	4.96	6	28	3.9	5.8	0	14	6	0	0	.	1	.	.	.	.	.	.	.	1	1	0	0	1	0	0	.	1	11	19	6.18	1	0	1	1	1	1	1	1	0
15-009	59	2	163	76	1	1	1	0	10	5.14	10	23	7.8	5	0.5	14	8	0	1	1	.	.	.	.	.	.	.	.	1	1	0	0	0	1	0	.	0	8	17	7.09	1	0	2	1	1	0	0	0	0
15-010	58	2	164	64	1	0	1	1	0	4.81	4	18	9.8	9.8	0	12.6	12	0	0	.	1	1	.	.	.	.	.	.	1	0	0	0	1	0	0	.	1	14	22	7.76	1	1	1	1	1	0	0	1	0
15-011	70	2	150	68	0	1	0	0	0	5.27	20	4	5.8	4.4	0	11.4	56	0	0	.	1	.	.	.	.	.	.	.	1	0	0	0	1	0	0	.	0	16	18	7.1	1	1	2	1	1	0	0	0	0
15-012	79	2	150	57	0	1	1	0	1	5.25	16	9	4.7	4.2	0	14.3	30	0	0	.	1	.	.	.	.	.	.	.	1	1	0	0	1	0	0	.	0	10	9	5.96	1	0	0	1	0	0	0	0	1
15-013	68	2	158	86	0	1	0	0	24	4.44	10	28	7.3	6.2	0	13.5	2	0	0	.	.	1	.	.	.	.	.	.	1	1	1	1	0	0	0	.	0	8	8	6.55	0	0	0	1	0	0	0	0	0
15-014	48	2	156	45.5	1	0	1	1	8	5.37	7	21	2.6	2.8	0	11.8	18	0	1	1	.	.	.	.	.	.	.	.	1	1	1	0	0	0	0	.	0	6	.	2.64	0	0	2	1	0	0	2	2	0
15-015	68	1	189	102	1	1	1	0	3	2.25	0	2	0.5	0.5	0	15.7	8	0	0	.	1	.	.	.	.	1	.	.	1	1	0	1	1	0	0	.	0	0	0	0.33	0	0	0	0	0	0	0	0	0
15-016	56	1	182	85	0	1	1	1	1	2.67	0	4	1.1	0.7	0	14.4	9	0	0	1	.	.	.	.	.	.	.	.	1	1	0	1	1	0	0	.	0	3	10	1.33	0	1	1	0	0	0	0	0	0
15-017	51	2	155	93	1	1	1	0	.	3.96	4	26	3.9	4.8	0	14.5	2	0	0	1	.	.	.	.	.	.	.	.	.	.	.	.	.	.	.	.	0	.	11	5.58	1	0	1	1	0	0	0	0	0
15-018	79	1	170	72	1	0	1	0	8	1.59	1	2	2.6	1.8	0	12.4	2	0	0	.	.	.	.	.	.	.	1	.	1	1	1	1	1	0	0	.	0	0	1	1.58	0	0	0	0	0	0	0	0	0
15-019	39	2	158	85	1	1	1	0	1	6.05	22	18	6	9	0	11.6	26	0	0	.	.	.	1	.	.	.	.	.	1	1	0	0	1	0	0	.	0	20	36	8.11	2	1	1	3	2	2	1	2	0
15-020	63	2	160	64	1	0	1	0	5	.	2	2	0.8	1.4	0	13.4	.	0	0	.	.	1	.	.	.	.	.	.	1	1	1	0	0	0	0	.	0	11	30	4.29	1	1	2	2	2	1	1	2	0
15-021	62	2	167	84	1	1	1	0	13	.	1	2	0.4	1.2	0.6	13.2	.	0	0	.	1	.	1	.	.	.	.	.	1	1	1	0	0	0	0	.	0	0	3	1.88	0	0	0	1	0	0	0	0	0
15-022	66	2	158	78	.	1	1	0	7	.	16	21	9	5.6	0.7	12.4	.	0	0	.	1	.	1	.	.	.	.	.	1	1	1	0	0	0	0	.	0	4	2	7.22	0	0	0	0	0	0	0	0	0
15-023	74	2	167	58	0	0	1	0	18	2.48	4	0	5.3	5	0	14.8	14	0	0	1	.	.	.	.	.	.	.	.	0	.	.	.	.	.	.	.	0	3	2	5.39	0	0	0	0	0	0	0	0	0
15-024	65	2	167	71	0	1	1	0	16	5.49	8	20	6.9	5.9	0.9	14.5	20	1	1	.	.	1	.	.	.	.	.	.	1	1	0	1	1	0	0	.	0	17	30	7.23	1	1	2	2	1	1	1	2	1
15-025	71	2	165	87	1	1	1	0	13	4.57	4	9	3.5	2.5	0.9	14	26	0	0	1	.	.	.	.	.	.	.	.	1	1	0	0	1	0	0	.	0	10	11	4.35	0	0	0	0	0	0	0	0	0
15-026	67	1	169	85	0	1	1	0	8	3.16	9	10	4.3	4.5	0	15.9	2	0	0	.	1	.	.	.	.	.	.	.	1	1	0	0	0	0	0	.	0	1	0	4.7	0	0	0	0	0	0	0	0	0
15-027	72	1	181	77	1	0	0	0	15	3.69	4	12	4.3	4.6	0	14.7	5	0	0	.	.	.	.	.	1	.	.	.	1	1	0	0	0	0	0	.	0	10	12	6.59	0	0	0	1	0	0	0	1	0
15-028	63	2	172	79	0	1	1	1	28	5.57	15	23	4.1	5.5	0.2	14.2	12	1	1	.	1	.	.	.	.	.	.	1	1	1	1	1	1	0	0	.	0	7	0	4	0	0	0	0	0	0	0	0	0
15-029	67	2	163	104	1	1	0	0	18	5.57	12	27	5.8	4.3	0	13.7	10	0	0	.	1	.	.	.	.	.	.	.	1	1	0	0	0	0	0	.	0	14	21	6.84	1	0	2	1	1	0	0	1	1
15-030	71	2	167	85	0	1	0	0	26	4.21	6	4	1.5	1.3	0.26	13.4	30	0	0	.	1	.	.	.	.	1	.	.	1	1	1	0	0	0	0	.	0	4	4	1.7	0	0	0	0	0	0	0	0	0
15-031	64	2	156	84	0	1	0	0	5	4.04	8	5	7.4	5.2	0	13.5	15	1	0	.	1	.	1	.	.	.	.	.	1	1	0	0	1	0	0	.	0	18	17	7.4	1	1	0	1	0	0	0	0	0
15-032	63	2	166	118	1	1	1	0	15	5.05	10	26	4	3.5	0	13	6	0	0	.	1	.	1	.	.	.	.	.	1	1	1	0	0	0	0	.	0	8	17	5.28	0	1	0	1	0	1	0	1	0
15-033	75	2	160	81.5	1	1	1	0	17	4.66	6	17	4	4.5	0	14	10	0	0	.	1	.	.	.	.	.	.	.	1	1	0	0	1	0	0	.	0	5	13	3.16	0	0	1	1	0	0	0	1	0
15-034	68	1	177	75.3	1	0	1	0	14	4.99	8	28	7.5	4	0	15.6	5	0	0	.	.	1	.	.	.	.	.	.	1	1	0	0	1	0	0	.	0	.	3	5.38	0	0	0	0	0	0	0	0	0
15-035	64	2	165	78	1	1	1	0	10	3.27	0	4	4	2	0	14.7	20	0	0	.	1	1	.	.	.	.	.	.	0	.	.	.	.	.	.	.	0	16	26	5.48	1	0	2	1	1	1	2	0	0
15-036	56	2	160	66	1	1	1	1	17	5.14	7	15	5	5.5	0	14.3	22	1	1	1	.	.	.	.	.	.	.	.	1	1	0	0	1	0	0	.	0	10	13	3.7	0	1	1	1	0	0	1	1	0
15-037	64	2	157	66	1	1	1	0	2	3.83	0	9	4	3.1	1.7	13.4	20	0	1	1	.	.	.	.	.	.	.	.	1	1	0	0	1	0	0	.	0	6	7	2.97	0	0	0	0	0	0	0	0	1
15-038	66	2	174	66	0	0	1	0	7	4.52	6	11	5.7	5.4	0.5	12.4	15	1	1	1	.	.	.	.	.	.	.	.	1	1	1	0	1	0	0	.	0	6	11	5.64	1	1	0	0	0	0	0	0	0
15-039	78	2	156	53	0	0	1	0	.	5.48	7	21	5.2	3	0	13.4	20	0	0	1	.	.	.	.	.	.	.	.	1	0	0	0	1	0	0	.	0	2	3	2.73	0	0	0	0	0	0	0	0	0
15-040	72	2	172	82	1	1	1	0	10	1.61	0	0	0.2	0.2	0	13.8	10	0	.	1	.	.	.	.	.	.	.	.	1	1	0	1	0	0	0	.	0	1	4	0.21	0	0	0	0	0	0	0	1	0
15-041	71	1	183	90	1	1	1	0	1	3.26	1	4	0.7	0.6	0	14.17	14	0	0	.	1	.	.	.	.	.	.	.	1	1	0	1	0	0	0	.	0	2	5	1.49	0	0	0	0	0	0	0	0	0
15-042	47	2	162	.	1	.	1	0	6	6.03	12	28	7.9	4.6	0.7	13.7	17	0	0	.	.	.	.	1	.	.	.	.	1	1	0	1	1	0	0	1	0	24	56	8.1	2	3	3	3	3	3	2	3	1
15-043	71	1	184	89	1	1	1	0	5	6.43	10	26	7.5	6.1	0	15	40	1	0	.	1	.	.	.	1	.	.	.	1	0	0	1	0	0	0	.	0	4	7	5.46	0	0	0	0	0	0	0	0	0
15-044	59	2	162	110	1	1	1	1	2	6.02	9	21	2.4	2.8	0	14.5	40	0	0	.	1	.	.	.	.	.	.	.	1	1	0	0	1	0	0	.	0	17	21	5.52	0	1	2	1	1	1	1	1	0
15-045	50	2	162	76	.	1	.	0	1	6.05	14	26	9.1	4.7	2	14.7	18	0	0	.	.	1	.	.	.	.	.	.	1	1	0	0	1	1	0	.	0	8	7	6.13	0	0	0	0	0	0	0	0	0
15-046	50	2	167	64	1	0	1	0	2	4.87	6	13	7.1	4.3	0	14	19	0	0	.	1	1	.	.	.	.	.	.	1	1	0	0	1	0	1	.	1	14	35	6.24	1	1	1	2	1	3	1	2	0
15-047	50	2	162	71	.	1	1	0	1	6.71	22	26	8.2	3.8	0	14.5	32	0	0	.	1	.	.	.	.	.	.	.	1	1	0	1	1	0	0	.	1	13	33	8.03	1	2	1	3	1	3	1	2	0
15-048	70	2	157	64	0	1	1	0	4	4.31	6	11	1.8	1.1	0	12.2	12	0	0	1	.	.	.	.	.	.	.	.	1	1	0	0	0	0	1	.	0	6	7	3.19	0	0	0	1	1	0	0	0	0
15-049	58	2	167	105	1	1	0	1	1	5.34	2	25	5.9	3.4	0.08	14	19	0	0	.	1	.	.	.	.	.	.	.	1	1	0	0	1	0	0	.	0	14	21	6.54	1	1	0	2	0	0	0	0	0
15-050	60	2	163	81	1	1	1	0	12	5.54	2	20	7	4	0.5	13.4	38	0	0	.	1	1	.	.	.	.	.	.	1	1	0	1	1	0	0	.	0	2	2	5.21	0	0	0	0	0	0	0	0	0
15-051	76	1	180	81	1	1	1	0	9	3.83	4	4	4.1	4.1	0	14.7	20	0	0	.	1	1	.	.	.	.	.	.	1	1	0	1	0	1	0	.	0	8	11	5.15	0	0	0	1	0	0	0	1	0
15-052	71	2	169	99	0	1	1	0	15	4.13	8	5	4.8	6.5	0	9.8	18	0	0	.	1	.	.	.	.	1	.	.	1	0	0	1	1	1	0	.	0	9	18	5.43	1	1	0	1	0	0	0	1	0
15-053	62	2	158	74	1	1	1	1	5	4.22	10	6	8.4	4.1	0	15.5	14	0	0	.	1	.	.	1	.	.	.	.	1	0	1	1	1	1	0	1	0	20	40	9	1	1	2	2	1	3	2	2	1
15-054	66	1	176	106	1	1	1	0	27	5.32	15	21	4.4	4.5	0	14.7	10	1	1	.	1	.	1	.	.	.	.	.	1	1	0	0	0	1	0	.	0	3	7	5.62	0	1	0	1	0	0	0	1	0
15-055	65	2	160	86	1	1	1	0	10	4.68	16	16	5	4.8	0	13.2	6	0	0	.	1	.	.	.	.	1	.	.	1	0	1	0	0	0	0	.	0	.	9	4.1	0	0	0	1	0	0	0	0	0
15-056	62	2	168	80	1	1	0	1	0	1.2	0	0	5.2	3.5	0	13.8	5	0	0	.	1	.	.	.	.	.	.	.	0	.	.	.	.	.	.	.	0	11	19	5.42	1	1	1	1	1	0	0	0	0
15-057	80	2	156	73	1	1	1	0	2	4.38	5	9	3.8	2.6	0	11.6	18	0	0	.	1	.	.	.	1	.	.	.	1	1	0	0	0	1	0	.	0	0	2	5.22	0	0	0	0	0	0	0	0	0
15-058	52	2	175	79	1	1	1	0	25	.	1	1	2.7	3.1	0	13.4	.	1	1	1	.	.	.	.	.	.	.	.	1	0	1	0	0	0	0	.	0	2	5	1.55	0	0	0	0	0	0	0	0	0
15-059	60	2	165	120	1	1	0	0	2	4.31	8	12	8.8	5.5	0	14.5	8	0	0	.	1	.	.	1	.	1	.	1	1	1	0	0	0	0	0	1	1	23	51	8	1	3	3	3	1	1	3	3	1
15-060	56	2	169	67	0	0	0	0	5	4.09	5	14	7.9	8.3	0	15	6	1	1	.	.	.	.	.	.	1	.	.	1	1	0	1	1	1	0	.	0	23	39	8.15	2	2	1	2	1	1	1	2	1
15-061	63	2	162	69	1	1	1	0	14	5.72	15	11	7.9	5.1	3	14.5	45	1	1	.	1	.	.	.	.	.	.	.	1	1	0	1	1	0	0	.	0	5	15	6.56	0	0	0	2	0	0	0	1	0
15-062	57	2	169	70.4	1	0	1	1	4	2.72	1	2	2.5	2.4	0	13.2	10	0	0	1	.	.	.	.	.	.	.	.	1	1	0	0	0	0	0	.	0	4	9	5.49	0	0	0	1	0	0	0	0	0
15-063	76	2	162	65.6	1	0	1	0	9	1.83	1	0	0.7	0.9	0	13.2	9	0	0	1	.	.	.	.	.	.	.	.	1	1	0	0	0	0	0	.	1	7	16	3.62	1	1	1	1	1	0	1	1	1
15-064	41	2	169	99	1	1	1	0	10	2.45	0	0	2	2	0	13.5	32	0	0	1	.	.	.	.	.	.	.	.	1	1	0	0	0	0	0	.	0	5	14	7.73	1	0	0	1	0	0	1	1	0
15-065	39	2	167	76	1	1	1	1	2	1.69	2	2	1	1	0	13.7	2	0	0	1	.	.	.	.	.	.	.	.	1	0	1	0	0	0	0	.	0	3	4	2	0	0	0	0	0	0	0	0	0
15-066	75	2	162	70	1	1	0	0	0	6.21	11	22	5.1	6	3	10.1	40	1	1	.	1	.	1	.	.	1	.	.	1	1	0	0	0	0	0	.	0	9	11	5.07	0	0	0	1	0	1	0	0	0
15-067	55	2	168	71	1	1	1	0	.	4.9	9	18	5.4	3.6	0	14.3	10	0	0	.	.	1	.	.	.	1	.	.	1	1	0	1	0	0	0	.	0	12	21	6.48	1	2	0	1	0	0	1	1	0
15-068	70	2	156	74	1	1	1	0	0	5.88	11	16	9.4	7.5	0	12.4	40	0	0	.	1	.	.	.	.	1	.	.	1	1	0	0	0	0	0	.	0	6	8	5.55	1	0	0	0	0	0	0	0	0
15-069	72	2	167	76	0	1	1	0	15	4.18	3	9	5.2	6	0.6	13.4	16	1	1	.	.	.	.	.	.	1	.	.	1	1	0	0	0	0	0	.	0	10	28	3.37	1	1	1	2	1	1	0	0	1
15-070	55	2	163	72	1	1	0	1	0	5.12	6	10	8.1	6	0	13.8	38	0	0	1	.	.	.	.	.	.	.	.	1	1	0	0	0	0	0	.	0	8	7	6.13	0	0	0	2	1	0	0	0	0
15-071	62	2	156	69	0	1	1	0	11	5.41	2	28	8.2	7.4	0	14.7	16	1	1	.	1	.	.	.	.	.	.	.	1	1	1	0	0	1	0	.	1	.	9	9.34	0	0	0	1	0	0	0	0	0
15-072	56	2	167	87	1	1	1	0	0	5.43	8	19	6.9	6.7	0	13.5	20	0	0	.	1	.	.	.	.	.	.	.	1	1	0	0	1	1	0	.	0	5	3	5.14	0	0	0	1	0	0	0	0	0
15-073	26	2	163	78	1	1	1	1	1	5.74	6	26	7	5	0	14.2	20	0	0	1	.	.	.	.	.	.	.	.	1	1	0	0	0	0	0	.	0	.	9	4.06	0	0	0	0	0	0	0	1	0
15-074	71	2	172	103	1	1	0	0	.	4.5	2	9	6.8	5.4	1.2	12.2	28	1	0	.	1	.	1	.	.	1	.	.	1	1	0	1	0	0	0	.	1	4	4	4.49	0	0	0	0	0	0	0	0	0
15-075	43	2	171	81	1	1	0	1	5	4.65	8	12	4.8	2.7	0	14.3	14	0	0	.	1	.	1	1	.	.	.	1	1	1	0	0	1	0	1	1	1	10	12	7.12	1	2	0	1	1	0	1	0	0
15-076	77	2	162	63	1	0	1	0	5	4.08	6	11	6	5	0.5	13	8	0	0	.	1	.	1	.	.	.	.	.	1	1	0	1	0	0	0	.	0	10	9	5.27	0	0	0	1	0	0	0	1	0
15-077	70	1	177	69	0	0	1	0	.	4.34	5	13	6	7.1	0	13.5	10	0	0	.	1	1	.	.	.	1	.	.	1	1	0	0	0	1	0	.	0	12	19	5.85	1	2	0	1	0	0	1	0	1
15-078	52	2	164	73	1	1	1	1	15	2.46	3	0	2.5	2.2	0	15.3	16	1	0	1	.	.	.	.	.	.	.	.	1	0	1	0	0	0	0	.	0	17	26	4.21	1	1	1	2	1	0	1	2	0
15-079	72	2	163	63	1	0	1	0	9	2.95	4	4	1.4	1.7	0	12.7	6	0	0	1	.	.	.	.	.	.	.	.	1	1	0	0	0	1	0	.	0	9	11	5.49	0	0	0	1	0	0	0	1	0
15-080	57	1	184	95	1	1	1	1	12	1.71	0	0	1.9	1	0	15.5	11	0	1	1	.	.	.	.	.	.	.	.	1	1	0	0	0	0	0	.	0	5	10	2.4	1	1	0	1	1	0	0	0	0
15-081	66	2	162	70	1	1	1	0	5	1.28	0	0	2.1	2.5	0	13.2	6	0	0	1	.	.	.	.	.	.	.	.	1	0	0	0	1	0	0	.	0	6	3	0.6	0	0	0	0	0	0	0	0	0
15-082	79	2	166	69	1	1	1	0	9	2.68	8	6	1.9	3	0	13.5	2	0	0	.	1	.	.	.	.	.	.	.	1	1	0	1	0	0	0	.	0	4	9	1.73	0	1	0	0	0	0	0	0	0
15-083	53	2	170	67	1	0	1	1	15	0.5	0	0	1.4	0.6	0	14.7	2	0	0	1	.	.	.	.	.	.	.	.	1	1	0	0	0	0	0	.	0	8	9	3.89	0	0	0	1	0	0	0	1	0
15-084	48	2	176	73	1	0	1	1	10	1.45	2	1	0.6	0.7	0	12.5	2	0	0	1	.	.	.	.	.	.	.	.	1	1	0	0	0	0	0	.	0	2	1	3.42	0	0	0	0	0	0	0	0	0
15-085	73	2	171	68	0	0	1	0	0	4.98	4	8	7.2	5.8	5.8	14.3	50	1	0	1	.	.	.	.	.	.	.	.	1	0	0	1	0	0	0	.	0	7	.	6.56	1	1	0	0	1	1	0	0	0
15-086	56	2	177	90	1	1	1	1	0	4.19	1	14	5.5	3	0	15.5	12	0	0	.	1	.	.	.	.	.	.	.	1	0	0	0	1	0	0	.	1	20	35	7.84	1	2	1	3	1	3	1	2	0
15-087	35	1	173	84	1	1	1	1	8	0.49	0	0	0.3	0.2	0	15.5	2	1	1	1	.	.	.	.	.	.	.	.	1	1	1	0	0	0	0	.	0	7	15	1.57	1	1	2	1	1	0	0	1	0
15-088	56	1	185	102	1	1	1	0	2	1.94	4	6	0.9	0.6	0	16.3	1	0	0	1	.	.	.	.	.	.	.	.	1	1	0	0	0	0	0	.	0	2	1	2.39	0	0	0	0	0	0	0	0	0
15-089	70	2	163	60	0	0	1	0	0	2.63	8	5	7.5	5.2	0	15.1	2	0	0	1	.	.	.	.	.	.	.	.	1	1	0	0	0	0	0	.	0	10	19	6.79	1	0	2	2	0	0	0	1	1
15-090	70	2	158	68	1	1	1	0	.	3.24	3	2	1.9	1.7	0	13.7	16	0	0	1	.	.	.	.	.	.	.	.	1	1	0	0	0	0	0	.	0	5	3	2.58	0	0	0	0	0	0	0	0	0
15-091	67	2	154	82	1	1	1	0	6	.	6	6	3.3	2.5	0	13.2	.	0	0	1	.	.	.	.	.	.	.	.	1	1	0	0	0	0	0	.	0	8	9	5.91	0	0	0	0	0	0	0	0	0
15-092	62	1	179	68	1	0	1	0	8	3.34	4	3	5	4.7	0	14	12	0	0	1	.	.	.	.	.	.	.	.	1	0	1	0	0	0	0	.	0	11	4	5.49	0	1	1	1	0	0	0	1	0
15-093	78	1	170	68	1	0	1	0	4	3.16	3	2	2.5	2.3	0	14.8	14	0	0	1	.	.	.	.	.	.	.	.	1	1	0	0	0	0	0	.	0	2	8	1.76	0	0	0	1	0	1	0	0	0
15-094	77	2	170	68	0	0	0	0	.	.	6	4	2	1.3	0	15.5	.	0	0	1	.	.	.	.	.	.	.	.	1	1	0	1	0	0	0	.	0	12	.	4.48	0	0	0	1	0	0	0	0	0
15-095	59	1	178	95	0	1	1	1	20	.	4	0	2.3	3.8	0.5	17.7	.	1	1	.	.	.	.	.	.	1	.	.	1	0	1	0	0	0	0	.	0	17	25	4.02	1	1	1	2	2	0	1	1	1
15-096	72	2	168	71	0	1	0	0	.	3.89	8	8	4.1	4.6	3.6	14.5	8	0	0	1	.	.	.	.	.	.	.	.	1	1	0	0	0	0	0	.	0	9	19	4.47	1	2	2	1	0	0	0	0	1
15-097	54	2	156	70	1	1	1	1	6	3.86	2	6	2.2	2.3	0.5	16	19	1	0	1	.	.	.	.	.	.	.	.	1	1	0	1	0	0	0	.	1	13	18	3.79	1	1	1	1	0	1	1	1	0
15-098	41	2	169	81	1	1	1	1	3	1.65	0	8	4.5	3.9	0	13.7	1	0	0	1	.	.	.	.	.	.	.	.	1	1	0	0	0	0	0	.	1	7	22	3.48	1	2	1	1	0	0	1	1	1
15-101	56	2	164	105	1	1	1	0	.	0.59	0	1	2.4	2.2	0	14.5	1	0	0	.	1	.	.	.	.	.	.	.	1	1	0	0	0	0	0	.	0	11	24	5.75	1	1	1	1	1	1	1	1	0
15-102	72	1	179	76	1	0	1	0	0	.	8	4	2.6	2.2	.	.	.	0	1	1	.	.	.	.	.	.	.	.	1	1	0	0	1	0	0	.	0	3	0	2.46	0	0	0	0	0	0	0	0	0
15-103	74	2	158	76	0	1	1	0	0	4.89	9	9	6.2	4.9	0	14.3	26	0	0	.	1	.	.	.	.	.	.	.	1	1	0	0	1	0	0	.	0	6	15	4.87	0	1	0	2	0	1	0	0	0
17-001	64	1	187	180	1	1	1	0	0	3.46	0	12	4.5	5	1.29	13.69	8	0	0	.	1	.	.	.	.	.	.	.	1	1	0	1	1	0	0	.	0	5	16	5.98	1	1	0	1	0	0	0	0	0
17-002	72	2	160	85	0	1	0	0	2	2.06	0	0	5.6	0	0	14.49	17	1	1	.	1	.	.	.	1	.	.	.	1	1	0	0	0	0	0	.	0	2	6	4.1	0	0	0	1	0	0	0	0	0
17-003	28	2	165	62	0	0	1	1	7	2.63	0	0	4.4	0	2.41	12.4	39	1	1	1	.	.	.	.	.	.	.	.	1	1	0	1	0	0	0	.	0	5	11	5.33	0	0	0	1	0	0	0	0	0
17-004	42	2	160	65	1	1	1	1	2	2.45	0	0	0	0	1.5	14.49	33	1	1	1	.	.	.	.	.	.	.	.	1	1	0	0	0	0	0	.	0	0	0	0	0	0	0	0	0	0	0	0	0
17-005	79	1	170	74	1	1	1	0	2	3.42	0	7	0	0.1	0	13.36	16	0	0	1	.	.	.	.	.	.	.	.	1	1	0	0	0	0	0	.	0	1	6	1.41	0	0	0	1	0	0	0	0	0
17-006	68	2	168	71	1	1	0	0	2	1.8	0	0	4.5	0	0	13.04	12	0	0	.	1	.	.	.	.	.	.	.	1	1	0	0	1	0	0	.	0	0	1	2.64	0	0	0	0	0	0	0	0	0
17-007	76	2	168	.	1	.	0	0	8	2.39	0	0	2	4	1.17	.	29	.	1	.	1	.	.	.	.	.	.	.	1	1	0	1	0	0	0	.	0	3	3	1.6	0	0	0	0	0	0	0	0	0
17-008	27	2	174	68	0	0	1	1	8	.	0	0	1	0.5	.	.	.	1	1	1	.	.	.	.	.	.	.	.	1	1	1	0	0	0	0	.	0	3	5	0.93	0	0	0	1	0	0	0	0	0
17-009	61	1	173	117	1	1	1	1	31	3.48	4	4	4	3	0	15.94	12	1	1	.	1	.	.	.	.	.	.	.	1	1	1	1	0	0	0	.	0	4	7	5.57	1	1	0	1	1	0	0	0	0
17-010	69	1	156	82	0	1	0	0	15	3.33	0	1	0.4	0.5	0	10.95	52	0	0	.	1	.	.	.	.	.	.	.	1	0	0	1	0	0	0	.	0	6	15	3.66	0	0	0	1	0	1	1	1	0
17-011	55	2	171	88	1	1	1	1	5	2.48	0	0	2	2	0	14.17	33	0	0	1	.	.	.	.	.	.	.	.	1	1	0	1	0	0	0	.	0	7	12	2.78	1	1	0	1	0	0	0	1	0
17-012	51	2	176	72	0	0	1	1	4	1.46	0	0	0	0	0	14.97	8	0	1	1	.	.	.	.	.	.	.	.	1	1	1	0	0	0	0	.	0	1	4	1	1	0	0	0	0	0	0	0	0
17-013	58	2	168	74	1	1	0	0	20	3.98	4	6	5	4.5	0.62	10.3	17	1	1	.	.	.	1	.	.	.	.	.	1	1	1	1	0	0	0	.	0	9	8	.	0	0	0	1	0	0	0	0	0
17-014	67	2	164	75	0	1	1	0	0	4.1	2	3	2.7	1.8	0.53	14.01	47	1	0	.	1	.	.	.	.	1	.	.	1	1	1	1	0	0	0	.	0	5	7	2.79	0	1	0	1	0	0	0	1	0
17-015	64	2	160	60	1	0	1	0	31	1.54	0	0	0.3	0	0	12.4	9	1	1	.	1	.	.	.	.	.	.	1	1	1	1	0	0	0	0	.	0	0	1	1.9	0	0	0	0	0	0	0	0	0
17-016	75	2	166	88	1	1	0	0	1	2.17	0	0	2.5	0	1.28	14.49	21	0	0	1	.	.	.	.	.	.	.	.	1	1	0	0	1	0	0	.	0	1	6	2.07	0	0	0	0	0	0	0	1	0
17-017	68	1	180	86	0	1	1	0	4	1.13	0	0	0	0	0	14.65	5	0	0	.	1	.	.	.	.	.	.	.	1	1	0	0	0	0	0	.	0	0	0	0	0	0	0	0	0	0	0	0	0
17-018	80	1	176	84	1	1	1	0	8	1.27	0	0	0.8	0	0	13.85	6	0	0	.	1	.	.	.	.	.	.	.	1	1	0	0	0	0	0	.	0	1	2	1.01	0	0	0	0	0	0	0	0	0
17-019	78	2	163	65	1	0	1	1	5	2.45	0	0	5	0	0	12.56	30	0	0	.	1	.	.	.	.	.	.	.	1	1	1	0	0	0	0	.	0	10	7	5.96	1	0	0	0	0	0	0	1	1
17-020	71	2	160	68	1	1	1	0	3	2.22	1	1	9	1.5	0	14.33	6	1	1	1	.	.	.	.	.	.	.	.	1	1	0	1	0	0	0	.	0	9	7	4.21	0	1	0	0	0	0	0	0	0
17-021	53	1	189	134	1	1	1	1	3	3.35	2	3	3	4.5	0	14.49	16	0	0	.	1	.	.	.	.	.	.	.	1	1	1	1	1	0	0	.	0	6	5	4.54	0	0	0	0	0	0	0	0	0
17-022	53	2	160	95	1	1	1	0	7	1.77	0	0	2.5	3	0	13.2	12	0	0	.	.	1	.	.	.	.	.	.	1	1	1	0	1	1	0	.	1	17	26	5.03	1	0	0	1	1	0	0	1	0
17-023	81	1	176	90	1	1	1	0	38	1.59	0	0	3.5	3.5	0.75	14.81	9	0	1	.	1	.	.	.	.	.	.	.	1	1	0	0	0	0	0	.	0	4	8	4.28	0	0	0	1	0	0	0	0	0
17-024	68	2	159	66	0	1	1	0	21	1.15	0	0	1.5	0	0	12.88	5	1	0	.	1	.	.	.	.	.	.	.	1	0	1	0	0	0	0	.	0	3	2	2.77	0	0	0	0	0	0	0	0	0
17-025	69	2	158	62	1	0	1	0	37	1.88	0	0	2.3	0	0	12.88	14	1	1	.	1	.	.	.	.	.	.	.	1	1	1	1	0	0	0	.	0	2	10	2.33	0	0	0	1	0	0	0	1	0
17-026	72	2	164	75	0	1	1	0	23	0.03	0	0	2	0	0	14.17	1	0	0	.	1	1	.	.	.	.	.	.	1	0	1	1	0	0	0	.	1	9	17	4.94	1	1	2	1	0	0	0	1	1
17-027	54	2	166	88	1	1	1	1	8	1.39	0	0	2	2	0	14.97	7	1	0	.	1	.	.	.	.	.	.	.	1	1	0	0	1	0	0	.	0	2	6	1.69	0	0	0	0	0	0	0	0	0
17-028	60	2	166	73	1	1	1	1	4	1.78	0	0	3	1	0	12.88	12	0	0	.	1	.	.	1	.	.	.	.	1	0	1	0	0	0	0	.	1	7	12	5.05	1	0	0	1	0	0	0	0	0
17-029	60	1	176	75	1	0	0	1	6	1.01	0	0	3	0	0	16.1	4	0	0	1	.	.	.	.	.	.	.	.	1	1	0	0	0	0	0	.	0	3	4	3.58	0	0	0	0	0	0	0	0	0
17-030	51	2	158	64	1	1	1	0	6	1.64	0	0	1.9	0.5	0	13.69	10	1	1	1	.	.	.	.	.	.	.	.	1	1	1	0	0	0	0	.	0	2	1	2.96	0	0	0	0	0	0	0	0	0
17-031	64	2	163	68	1	1	0	0	7	1.58	0	1	3.4	2.2	0	13.85	4	0	0	.	.	1	.	.	.	.	.	.	1	1	1	1	0	0	0	.	0	8	13	5.68	1	1	0	1	0	0	0	1	0
17-032	51	1	182	84	1	1	1	1	11	0.99	0	0	1.2	0	0	14.49	4	1	1	1	.	.	.	.	.	.	.	.	1	1	0	0	0	0	0	.	0	3	8	2.03	0	0	0	1	0	0	0	0	0
17-033	69	2	165	55	1	0	1	0	9	1.15	0	0	2	0	0	16.42	5	0	0	.	.	1	.	.	.	.	.	.	1	1	0	0	0	0	0	.	0	11	12	1.94	0	0	0	1	0	0	0	0	0
17-034	40	2	164	82	1	1	1	1	19	1.68	0	0	0	0	0	12.72	11	0	0	1	.	.	.	.	.	.	.	.	1	1	1	1	0	0	0	.	0	1	0	0	0	0	0	0	0	0	0	0	0
17-035	74	2	150	55	1	0	1	0	2	2.16	0	0	0	0	1.26	13.52	22	0	1	1	.	.	.	.	.	.	.	.	1	1	0	1	0	0	0	.	0	0	.	0	0	0	0	0	0	0	0	0	0
17-036	75	2	171	78.9	0	1	1	0	28	3.38	2	2	4	3	0	12.56	21	1	1	.	1	.	.	.	.	.	.	.	1	1	0	0	1	0	0	.	0	3	.	2.61	.	.	.	.	.	.	.	.	.
17-037	71	2	163	67	0	1	1	0	20	2.74	1	1	4	4	0	15.3	14	1	1	.	1	.	.	.	.	1	.	.	1	1	1	0	1	0	0	.	0	4	.	6.04	1	2	0	1	0	0	0	0	0
17-038	58	2	172	76	1	1	1	1	11	1.8	0	0	4.5	1.5	0	13.85	12	1	0	1	.	.	.	.	.	.	.	.	1	1	1	0	1	0	0	.	0	6	8	4.79	0	0	0	1	0	0	0	1	0
17-039	72	2	170	83	1	1	1	0	17	1.86	0	0	1	1	0	13.2	14	1	1	.	1	.	.	.	.	.	.	.	1	1	0	0	1	0	0	.	0	7	11	3.57	1	0	0	1	0	0	0	0	0
17-040	76	1	176	80	1	1	1	0	3	2.54	2	0	1.1	0.8	0	13.85	21	0	0	.	1	.	.	.	.	.	.	.	1	1	1	0	0	0	0	.	0	5	11	1.75	0	1	0	1	0	0	0	0	0
17-042	60	1	177	76	1	0	1	1	2	1.13	0	0	0	0	0	14.01	5	0	0	1	.	.	.	.	.	.	.	.	1	1	0	0	0	0	0	.	0	0	0	0	0	0	0	0	0	0	0	0	0
17-043	49	2	156	59	1	0	1	0	17	1.37	0	0	0.5	0.5	0.66	14.17	7	0	1	.	1	.	.	.	.	.	.	.	1	1	0	1	0	0	0	.	0	12	17	2.44	1	0	1	1	1	1	0	1	0
17-044	66	2	165	59	1	0	1	0	19	1.56	0	0	1.6	0.5	0	14.65	9	0	1	1	.	.	.	.	.	.	.	.	1	0	1	0	0	0	0	.	0	1	2	1.9	0	0	0	0	0	0	0	0	0
17-045	47	2	158	82	1	1	.	0	16	2.72	1	1	2.3	1	0.64	14.01	14	1	1	1	.	.	.	.	.	.	.	.	1	1	0	0	1	0	0	.	0	6	12	3.47	0	0	0	1	1	1	0	1	0
17-046	49	1	178	93	0	1	1	1	7	.	0	0	0.4	0	0	14.49	.	1	1	1	.	.	.	.	.	.	.	.	1	1	0	0	1	0	0	.	0	7	8	2.59	0	0	0	0	0	0	0	0	0
17-048	69	2	159	66	0	1	1	0	20	1.82	0	0	1.9	0	0	13.04	13	1	0	1	.	.	.	.	.	.	.	.	1	0	1	0	0	0	0	.	0	0	0	2.5	0	0	0	0	0	0	0	0	0
17-049	34	1	162	68	0	1	1	0	25	0.56	0	1	0	0	0	16.42	1	1	1	.	.	.	.	1	.	.	.	.	1	1	1	0	0	0	0	1	1	7	9	3.69	0	1	0	0	0	0	0	0	0
17-050	74	1	177	88	1	1	1	0	9	1.15	0	0	1.5	0	0	14.33	5	0	0	.	1	.	.	.	.	.	.	.	1	1	0	0	0	0	0	.	0	5	7	1.18	0	0	0	1	0	0	0	1	0
17-051	66	1	177	70	1	0	0	0	3	2.06	0	0	0	0	0.99	13.52	19	0	0	.	1	.	.	.	.	.	.	.	1	1	0	0	0	0	0	.	0	0	0	0	0	0	0	0	0	0	0	0	0
17-052	62	1	178	110	1	1	0	0	1	.	0	0	0	0	.	.	.	0	0	.	1	.	.	.	.	.	.	.	1	1	0	1	0	0	0	.	0	1	3	0.63	0	0	0	0	0	0	0	0	0
17-053	64	2	155	67.5	1	1	.	0	44	2.37	0	0	0.8	0	0	13.69	29	1	1	1	.	.	.	.	.	.	.	.	1	0	1	0	0	0	0	.	0	2	3	2.2	0	0	0	0	1	0	0	0	0
17-054	52	2	169	69	1	0	1	1	5	2.66	2	3	3	2.5	0	14.01	6	0	1	1	.	.	.	.	.	.	.	.	1	1	0	0	0	0	0	.	0	8	19	4.81	0	1	1	1	1	0	0	2	0
17-055	74	2	161	56	.	0	.	0	28	2.15	0	0	1.7	0	0	14.49	21	1	1	1	.	.	.	.	.	.	.	.	1	0	1	0	0	0	0	.	0	3	3	2.66	0	0	0	0	0	0	0	0	0
17-056	59	2	160	70	1	1	.	1	4	1.39	0	0	1.8	0	0	13.2	7	1	1	1	.	.	.	.	.	.	.	.	1	1	0	0	0	0	0	.	0	7	16	4.84	1	1	0	1	0	0	0	1	1
17-057	59	2	164	85	1	1	1	1	2	2.03	0	0	6.4	0.5	0	11.91	16	0	0	.	1	.	.	.	.	.	.	.	1	1	0	0	0	0	0	.	0	7	7	5.94	0	1	0	1	0	0	0	0	0
17-058	62	2	167	85	1	1	1	0	17	3.38	0	4	5	4.5	0.72	14.01	23	0	0	.	.	1	.	1	.	.	.	.	1	1	0	0	1	0	0	1	1	15	25	6.45	1	1	1	1	1	1	1	1	1
17-059	64	2	158	82	0	1	1	0	41	0.99	0	0	1.5	0.2	0	14.17	4	1	1	.	1	1	.	.	.	1	.	.	1	0	1	1	0	1	0	.	0	6	12	.	1	1	0	1	0	0	0	0	0
17-060	44	2	169	65	.	0	.	1	1	1.95	0	0	7.2	0.5	0	14.01	14	1	1	1	.	.	.	.	.	.	.	.	1	1	0	1	0	0	0	.	0	11	.	5.57	.	.	.	.	.	.	.	.	.
17-061	29	2	170	55	0	0	1	1	14	0	0	0	0	0	0	12.72	1	1	0	1	.	.	.	.	.	.	.	.	1	1	0	0	0	0	0	.	0	3	3	0.9	0	0	0	0	0	0	0	0	0
17-062	50	2	177	68	1	0	1	1	8	1.26	0	0	0.2	0.5	0	12.88	6	1	1	1	.	.	.	.	.	.	.	.	1	1	0	0	0	0	0	.	0	0	1	0	0	0	0	0	1	0	0	0	0
17-063	33	2	167	63	1	0	1	1	7	1.38	0	0	1.6	0.2	0	13.36	7	0	1	1	.	.	.	.	.	.	.	.	1	1	1	0	0	0	0	.	0	7	7	3.42	0	0	0	0	0	0	0	0	0
17-064	47	2	165	60	0	0	1	1	20	.	0	1	0.9	0.5	.	.	.	1	1	1	.	.	.	.	.	.	.	.	1	1	1	1	0	0	0	.	0	6	9	3.74	0	0	0	0	0	0	0	0	0
17-065	73	2	168	66	1	0	1	0	4	1.81	0	0	1.1	0	0	14.81	13	1	1	1	.	.	.	.	.	.	.	.	1	1	0	1	0	0	0	.	0	1	3	0.9	0	0	0	0	0	0	0	0	0
17-066	47	1	177	90	1	1	1	1	7	2.43	0	0	0	0	1.03	15.13	32	1	1	.	1	.	.	.	.	.	.	.	1	1	0	0	0	0	0	.	0	3	3	1.75	0	0	0	0	0	0	0	0	0
17-067	27	2	166	62	0	0	1	1	5	1.75	0	0	0.5	0	0.79	12.4	12	0	0	1	.	.	.	.	.	.	.	.	1	1	0	0	0	0	0	.	0	2	1	0.15	0	0	0	0	0	0	0	0	0
17-068	48	2	163	90	1	1	1	1	7	2.24	0	1	0.3	0.5	1.04	15.94	11	0	0	1	.	.	.	.	.	.	.	.	1	1	0	1	1	0	0	.	0	5	13	2.43	1	0	2	1	1	0	0	0	0
17-069	34	2	169	58	0	0	1	1	34	0.98	0	0	0.7	0	0	14.17	4	1	1	1	.	.	.	.	.	.	.	.	1	0	1	0	0	0	0	.	0	4	1	2	0	0	0	0	0	0	0	0	0
17-070	46	2	167	60	1	0	1	1	7	1.46	0	0	0.1	0	0	11.59	8	0	0	1	.	.	.	.	.	.	.	.	1	1	0	0	0	0	0	.	0	7	9	0.51	0	1	1	0	0	0	0	1	0
17-071	54	2	176	73	1	0	1	1	9	1.26	0	0	0.4	0	0	13.52	6	1	1	1	.	.	.	.	.	.	.	.	1	1	0	1	0	0	.	.	0	3	1	2.03	0	0	0	0	0	0	0	0	0
17-072	76	2	166	60	1	0	.	0	6	2.36	0	0	2	0.5	0	11.43	28	1	1	1	.	.	.	.	.	.	.	.	1	1	0	0	0	0	0	.	0	1	3	0.64	0	0	0	0	0	0	0	1	0
17-073	65	2	161	64.5	1	0	1	0	20	.	0	0	2.4	0	0	13.04	.	1	1	1	.	.	.	.	.	.	.	.	1	1	1	0	0	0	0	.	0	8	15	4.15	1	2	1	1	0	0	0	0	1
17-074	60	2	161	72	1	1	1	0	21	2.63	1	1	3.5	1.2	0.76	14.01	12	0	1	1	.	.	.	.	.	.	.	.	1	1	0	0	0	0	0	.	0	6	13	4.04	0	1	0	1	0	0	0	1	0
17-075	65	2	156	80	1	1	1	0	9	1.7	0	0	1.5	0	0	13.2	11	0	1	.	1	.	.	.	.	.	.	.	1	0	1	0	0	0	0	.	0	2	4	0.91	0	0	0	0	0	0	0	0	0
17-077	65	2	160	77	1	1	0	1	4	1.74	0	0	0	0	0	14.17	12	0	1	1	.	.	.	.	.	.	.	.	1	1	0	0	0	0	0	.	0	1	7	0	0	0	0	0	1	0	0	0	0
17-078	86	2	161	50	0	0	1	0	37	2	0	0	4.1	0	0.72	13.04	16	1	1	.	1	.	.	.	.	.	.	.	1	1	0	0	0	0	0	.	0	8	13	3.27	0	0	0	1	0	0	0	0	0
17-079	42	2	174	71	1	0	.	0	2	1.82	0	0	5.4	0.5	0	14.17	12	1	1	.	.	.	.	.	.	1	.	.	1	1	0	0	0	0	0	.	0	0	0	1.44	0	0	0	0	0	0	0	0	0
17-080	77	1	174	80	1	1	.	0	5	1.68	0	0	0	0	0	14.81	11	0	0	1	.	.	.	.	.	.	.	.	1	1	0	0	0	0	0	.	0	0	.	0.36	0	0	0	0	0	0	0	0	0
17-081	63	2	168	66	0	0	.	0	9	2.52	0	0	5	0	0.86	14.01	33	0	0	.	.	.	.	1	.	.	.	.	1	1	0	0	0	0	0	1	1	8	24	4.49	1	1	2	1	1	1	2	2	0
17-082	70	2	172	64	1	0	1	0	14	1.15	0	0	1.6	0.2	0	12.72	5	1	1	.	1	.	.	.	.	.	.	.	1	1	0	0	0	0	0	.	0	5	18	3.33	1	1	0	1	0	0	0	1	0
17-083	19	2	168	75	0	1	1	1	16	1.13	0	0	0	0	0	15.13	5	0	1	1	.	.	.	.	.	.	.	.	1	0	1	0	0	0	0	.	0	0	5	1.29	0	0	0	0	0	1	0	0	0
17-084	54	1	187	92	1	1	1	0	22	2.36	0	0	1.8	0.5	1.71	15.13	28	1	1	.	1	.	1	.	.	.	.	.	1	1	1	0	0	0	0	.	0	4	3	2.52	0	0	0	0	0	0	0	0	0
17-085	60	2	168	74	.	1	.	0	2	3.02	2	4	3.7	2.4	0	12.4	8	0	0	.	1	.	.	.	.	.	.	.	1	1	1	1	0	0	0	.	0	14	27	4.16	1	2	2	1	1	0	1	1	1
17-086	54	2	164	62	1	0	1	0	13	1.74	0	0	4.3	0	0.64	14.33	11	0	0	1	.	.	.	.	.	.	.	.	1	1	1	0	0	0	0	.	0	6	7	5.27	0	0	0	2	0	0	0	1	0
17-087	62	1	172	81	1	1	1	0	2	1.82	1	0	0	0.2	0	15.13	9	1	1	1	.	.	.	.	.	.	.	.	1	1	0	1	0	0	0	.	0	0	0	0	0	0	0	0	0	0	0	0	0
17-088	53	2	162	65	1	0	1	1	3	1.36	0	0	0	0	0	12.4	7	1	1	1	.	.	.	.	.	.	.	.	1	1	0	0	0	0	0	.	0	2	5	0.78	0	0	0	0	0	0	0	0	0
17-089	64	2	154	65	1	1	1	0	14	2	0	0	1.3	0.5	0	13.52	17	1	1	.	1	.	.	.	.	.	.	.	1	1	1	0	0	0	0	.	0	8	22	2.55	1	1	1	1	1	1	1	1	0
17-090	40	1	184	86	1	1	1	1	12	1.01	0	0	3	0	0	16.74	4	0	0	1	.	.	.	.	.	.	.	.	1	0	1	0	0	0	0	.	0	4	6	2.66	0	0	0	0	0	0	0	0	0
17-091	80	2	170	67	0	0	1	0	2	1.56	0	0	1.5	0	0	11.43	9	0	1	.	1	.	.	.	.	.	.	.	1	1	0	0	0	0	0	.	0	2	3	0.39	0	0	0	0	0	0	0	0	0
17-092	41	2	173	96	1	1	1	1	6	1.68	0	0	0.2	0	0	13.69	11	1	1	1	.	.	.	.	.	.	.	.	1	0	1	0	0	0	0	.	0	0	1	1.93	0	0	0	0	0	0	0	0	0
17-093	76	2	161	82	1	1	0	0	6	1.8	0	0	4.5	0.5	0	12.24	12	1	1	1	.	.	.	.	.	.	.	.	1	1	1	0	0	0	0	.	0	11	12	6.9	1	1	1	1	0	0	0	0	1
17-094	52	2	169	66	1	0	1	1	7	2.17	0	0	0.6	0	0	13.85	22	1	1	1	.	.	.	.	.	.	.	.	1	1	0	0	0	0	0	.	0	1	3	1.04	0	0	0	0	0	0	0	0	0
17-095	63	2	156	66	1	1	1	0	9	3.08	2	2	3	2.4	0	13.52	14	0	0	1	.	.	.	.	.	.	.	.	1	1	0	0	0	0	0	.	0	6	2	2.76	0	0	0	0	0	0	0	0	0
17-096	81	1	177	86	1	1	0	0	40	1.78	0	0	3.2	0	0	14.17	12	1	1	.	1	.	.	.	.	1	.	.	1	1	0	0	0	0	0	.	0	4	12	2.1	0	0	0	1	1	0	0	1	0
17-097	65	2	165	113	1	1	1	0	16	2.58	0	2	3.5	0.5	0	14.33	12	1	1	.	1	.	.	.	.	.	.	.	1	1	0	0	0	0	0	.	0	6	5	3	0	0	0	1	0	0	0	0	0
17-098	65	1	171	70	1	0	1	0	5	1.13	0	0	0.3	0	0	15.78	5	1	1	1	.	.	.	.	.	.	.	.	1	1	0	0	0	0	0	.	0	7	11	1.78	0	1	0	1	1	0	0	1	0
17-099	59	2	168	100	1	1	1	0	21	1.27	0	0	1.2	0.6	0	14.49	6	0	1	.	1	.	1	.	.	.	.	.	1	1	1	1	0	0	0	.	0	7	10	5.09	0	0	0	1	0	0	0	0	0
17-100	34	2	174	86	0	1	1	1	4	1.4	0	0	2.4	0	0	13.04	7	0	0	1	.	.	.	.	.	.	.	.	1	1	0	0	0	0	0	.	0	0	2	0.64	0	0	0	1	1	0	0	0	0
17-101	53	2	162	90	1	1	1	1	8	.	0	0	4.2	0	.	.	.	1	1	1	.	.	.	.	.	.	.	.	1	1	1	0	0	0	0	.	0	5	15	3.55	1	0	0	1	0	1	0	2	0
17-102	67	1	178	93	1	1	1	0	7	1.13	0	0	0.3	0	0	16.1	5	1	1	.	1	.	.	.	.	1	.	.	1	1	0	0	0	0	0	.	0	.	5	0.72	0	0	0	0	0	0	0	0	0
17-103	62	2	164	81	1	1	1	1	33	1.57	0	0	2.6	0.5	0	14.49	9	1	0	.	1	.	.	.	.	.	.	.	1	1	1	0	0	0	0	.	0	4	2	1.98	0	0	0	0	0	0	0	0	0
17-104	67	2	155	72	1	1	1	0	36	1.86	0	0	1.2	0.6	0	14.81	14	1	1	.	.	.	1	.	.	.	.	.	1	1	1	0	0	0	0	.	0	4	8	2.03	0	0	0	0	0	0	0	0	0
17-105	75	2	156	75	0	1	1	0	37	2.07	0	0	3.2	0	0	13.52	18	1	1	.	.	.	.	1	.	.	.	.	1	1	0	0	0	0	0	1	1	10	13	6.1	0	0	1	1	0	0	0	1	0
17-106	61	2	164	83	0	1	1	1	10	2.25	1	1	3.2	2.5	0	14.33	7	1	1	.	1	.	.	.	.	.	.	.	1	1	0	0	0	0	0	.	0	4	8	3.13	0	1	0	0	0	0	0	1	0
17-107	82	2	149	69	1	1	0	0	10	2.33	0	0	3.4	0.3	0	12.72	26	1	0	.	1	.	1	.	.	.	.	.	1	1	1	0	0	0	0	.	0	4	8	2.97	0	0	0	1	0	0	0	0	0
17-108	54	2	169	130	1	1	1	0	7	1.87	0	0	1.7	0.5	0	13.85	14	0	1	.	.	1	1	.	.	.	.	.	1	1	1	1	0	0	0	.	0	12	27	5.23	1	1	1	1	1	0	1	2	0
17-109	71	2	164	66	1	0	1	0	45	2.34	0	0	0.2	0	0	12.88	28	1	0	.	1	.	.	.	.	.	.	.	1	1	0	0	0	0	0	.	0	2	1	1.98	0	0	0	0	0	0	0	0	0
17-110	66	2	160	52	0	0	1	0	17	2.21	0	0	1.2	0	0	13.2	23	0	0	1	.	.	.	.	.	.	.	.	1	1	1	0	0	0	0	.	0	0	0	1.37	0	0	0	0	0	0	0	0	0
17-111	70	2	150	62	0	1	0	0	2	1.9	0	0	0.5	0	0	12.72	15	0	0	.	1	.	1	.	.	.	.	.	1	1	0	0	0	0	0	.	0	4	5	2.29	0	0	0	0	1	0	0	0	0
17-112	62	1	172	73	1	0	1	0	5	1.92	0	0	1.5	1	0	13.85	15	0	0	.	1	1	.	.	.	.	.	.	1	1	1	1	1	0	0	.	0	10	22	.	0	1	1	1	0	0	1	1	1
17-113	54	2	160	78	1	1	1	0	3	1.73	0	0	3.8	2.3	0.61	13.2	11	0	0	.	1	.	.	1	.	.	.	.	1	1	0	0	1	0	0	1	1	12	23	5	1	1	0	1	0	0	2	1	1
17-114	58	1	174	96	0	1	1	1	2	0.03	0	0	2	0.5	0	17.39	1	1	1	.	1	.	1	.	.	.	.	.	1	1	1	0	0	0	0	.	0	3	5	1.57	0	0	0	2	0	0	0	0	0
17-115	74	1	177	88	1	1	1	0	9	1.15	0	0	1.5	0	0	14.49	5	0	0	1	.	.	.	.	.	.	.	.	1	1	0	0	0	0	0	.	0	1	7	1.76	0	1	0	0	0	0	0	0	0
17-116	52	1	192	105	1	1	1	1	3	1.39	0	0	1.7	0	0	14.01	7	0	0	.	.	.	.	.	.	1	.	.	1	1	1	0	0	0	0	.	0	6	12	2.86	0	0	0	0	0	1	0	1	0
17-117	40	1	184	86	1	1	1	1	12	0.04	0	0	3	0	0	15.62	1	0	0	1	.	.	.	.	.	.	.	.	1	0	1	0	1	0	0	.	0	2	4	2.15	0	0	0	0	0	0	0	0	0
17-118	78	2	163	110	1	1	0	0	36	1.7	0	0	1.5	0	0	13.85	11	1	1	.	1	.	.	.	.	.	.	.	1	1	0	0	0	0	0	.	0	12	.	2.27	1	1	2	.	1	1	1	2	0
17-119	54	2	168	90	1	1	1	1	1	2.7	0	0	0.1	0	2.63	11.59	47	1	1	.	.	.	.	.	1	.	.	1	1	1	0	0	0	0	0	.	0	2	1	1.57	0	0	0	0	0	0	0	0	0
17-120	60	2	161	72	1	1	1	0	21	2.1	0	0	2.7	0.5	0	14.49	19	1	1	1	.	.	.	.	.	.	.	.	1	1	0	1	0	0	0	.	0	6	12	3.76	0	1	0	1	0	0	0	1	0
18-001	82	2	.	.	0	.	.	0	12	.	1	6	0.2	4	0	13.5	.	1	1	1	.	.	.	.	.	.	.	.	1	0	1	1	0	0	0	.	0	0	0	0.79	0	0	0	0	0	0	0	0	0
18-002	56	1	195	90	1	0	1	1	10	.	1	1	0.5	2	0	15.3	.	1	1	.	.	.	.	.	.	.	.	1	1	1	1	1	1	0	0	.	0	7	10	3.64	0	0	0	1	0	0	0	1	0
18-003	79	2	158	58	1	0	0	0	13	.	0	2	0.5	4	0	13.7	.	1	1	1	.	.	.	.	.	.	.	.	1	1	0	1	1	0	0	.	0	11	.	4.63	0	0	0	1	1	0	1	1	1
18-004	58	1	.	.	1	.	0	1	4	.	0	0	0.9	3	0	10.5	.	0	0	.	.	.	.	.	.	.	.	1	1	1	0	1	1	0	0	.	0	5	6	.	0	0	0	0	0	0	0	1	0
18-005	62	1	.	.	1	.	0	0	7	.	0	0	0.3	2	0	14.7	.	1	1	.	.	.	.	.	.	1	.	.	1	1	1	1	1	0	0	.	0	1	3	1.79	0	0	0	1	0	0	0	1	0
18-006	51	1	163	70	0	1	0	0	3	.	2	5	3	4	0	16	.	1	1	.	.	1	.	.	.	.	.	.	1	0	1	1	1	1	0	.	0	13	13	6.34	0	0	0	2	0	0	0	1	0
18-007	78	2	164	71	1	1	0	0	5	.	1	3	0.4	3	0	12.6	.	1	1	1	.	.	.	.	.	.	.	.	1	0	0	1	1	0	0	.	0	8	6	2.83	0	0	0	0	0	0	0	0	0
18-008	63	2	164	74	1	1	0	0	13	.	0	0	0.4	3	0	13.2	.	0	0	1	.	.	.	.	.	.	.	.	1	1	1	1	0	0	0	.	0	7	9	4.24	1	0	0	0	0	0	0	0	0
18-009	66	2	.	.	1	.	0	0	10	.	1	1	0.2	3	0	13.7	.	1	1	1	.	.	.	.	.	.	.	.	1	1	0	1	1	0	0	.	0	3	2	2.31	0	0	0	0	0	0	0	0	0
18-010	78	1	.	.	1	.	0	0	8	.	0	0	0	2	0	14.8	.	1	0	1	.	.	.	.	.	.	.	.	1	1	0	0	1	0	0	.	0	4	7	0.87	0	0	0	0	0	0	0	0	0
18-011	59	2	.	.	1	.	1	0	6	.	0	3	0.4	4	1.16	13.4	.	1	1	1	.	.	.	.	.	.	.	.	1	1	0	1	1	0	0	.	0	6	17	3.89	2	1	0	1	0	0	0	0	0
18-012	55	2	173	60	1	0	.	0	17	.	1	1	0.3	3	0	13.7	.	0	1	1	.	.	.	.	.	.	.	.	1	0	0	1	1	0	0	.	0	2	15	1.95	2	1	2	2	0	0	0	0	0
18-013	70	1	185	82	1	0	.	0	6	.	0	0	0.2	3	0	13.2	.	1	1	1	.	.	.	.	.	.	.	.	1	1	1	1	1	0	0	.	0	0	0	0.55	0	0	0	0	0	0	0	0	0
18-014	74	2	145	71	1	1	.	0	40	.	0	0	0.2	3	0.62	13.1	.	1	1	1	.	.	.	.	.	.	.	.	1	1	0	1	1	0	0	.	0	5	10	1.66	0	1	0	1	0	0	0	0	0
18-015	54	2	164	132	1	1	.	0	6	.	0	0	0.7	2	0	13.5	.	0	1	.	.	.	1	.	.	.	.	.	1	1	0	1	1	0	0	.	0	11	18	6.38	1	2	1	1	0	0	1	0	0
18-016	63	2	163	93	.	1	.	0	16	.	0	1	0.6	4	0	13.5	.	1	1	1	.	.	.	.	.	.	.	.	1	1	1	1	1	0	0	.	0	1	2	.	0	0	0	0	0	0	0	0	0
18-017	62	2	157	63	1	1	.	0	4	.	3	3	0.9	2	0	14.3	.	0	0	1	.	.	.	.	.	.	.	.	1	1	0	1	1	0	0	.	0	12	19	8.04	1	0	2	3	1	0	0	1	0
18-018	73	2	163	74	1	1	1	0	16	.	4	4	0.5	3	0	13.4	.	1	1	1	.	.	.	.	.	.	.	.	1	1	0	1	1	0	0	.	0	3	5	5.03	0	0	0	0	0	0	0	0	0
18-019	67	2	.	.	1	.	.	0	7	.	0	0	0.5	4	0	15	.	1	1	1	.	.	.	.	.	.	.	.	1	1	1	1	1	0	0	.	0	8	5	4.05	1	0	0	0	0	0	0	0	0
18-020	58	2	157	72	.	1	.	0	5	.	3	5	0.6	4	1.55	10	.	1	1	1	.	.	.	.	.	.	.	.	1	0	1	1	1	0	0	.	0	11	19	6.68	1	2	1	2	0	0	0	2	0
18-021	56	2	.	.	0	.	.	0	31	.	2	3	0.1	2	0.63	12.4	.	1	1	1	.	.	.	.	.	.	.	.	1	1	1	1	1	0	0	.	0	0	8	0.6	0	0	1	1	0	0	0	1	0
18-022	63	2	169	60	.	0	.	0	1	.	2	2	0.5	3	0	12.4	.	0	1	.	.	.	.	.	.	1	.	.	1	1	0	1	1	0	0	.	0	7	6	3.3	0	0	0	0	0	0	0	0	0
18-023	78	2	161	75	0	1	.	0	19	.	1	1	0.4	5	0	12.9	.	1	1	1	.	.	.	.	.	.	.	.	1	1	1	1	1	0	0	.	0	2	1	4.48	0	0	0	0	0	0	0	0	0
18-024	67	2	150	88	.	1	.	0	19	.	1	1	0.7	4	0.59	13.5	.	0	1	1	.	.	.	.	.	.	.	.	1	1	0	1	1	0	0	.	0	6	16	5.4	1	1	2	1	0	0	1	0	0
18-025	64	2	157	54	0	0	.	0	12	.	1	1	0.8	2	0	14.5	.	0	0	.	.	.	.	.	.	.	.	1	1	1	0	1	1	0	0	.	0	7	7	5.78	0	0	0	1	0	0	0	1	0
18-026	74	1	185	60	.	0	.	0	13	.	2	2	0.3	2	0	10.2	.	1	1	1	.	.	.	.	.	.	.	.	1	1	1	1	1	0	0	.	0	4	9	3.39	0	0	0	1	0	0	0	1	0
18-027	73	2	165	63	1	0	.	0	18	.	0	0	0.2	2	0.54	12.6	.	0	0	1	.	.	.	.	.	.	.	.	1	1	0	1	1	0	0	.	0	3	4	.	1	0	0	0	0	0	0	0	0
18-028	64	2	172	82	.	1	.	0	0	.	0	0	0.6	4	0.63	13.4	.	0	1	.	.	.	.	.	.	1	.	.	1	1	0	1	1	1	0	.	0	7	15	4.14	0	0	0	1	0	0	0	1	0
18-029	76	1	180	82	1	1	.	0	17	.	0	0	0.2	3	0.58	15	.	0	1	.	.	.	.	.	.	.	.	1	1	1	1	1	1	0	0	.	0	3	10	2.24	0	0	0	1	0	0	0	1	0
18-030	61	2	169	87	1	1	.	0	12	.	0	0	0.3	3	0.52	13.4	.	0	1	1	.	.	.	.	.	.	.	.	1	1	0	1	1	0	0	.	0	7	10	4.2	0	0	0	1	0	0	0	0	0
18-031	60	2	160	91	.	1	.	0	1	.	4	4	0.4	3	1.96	14.3	.	1	1	.	.	.	.	1	.	.	.	1	1	1	0	1	1	0	1	1	1	11	19	4.42	2	1	0	2	1	0	0	0	0
18-032	72	1	178	69	1	0	.	0	15	.	0	0	0.1	3	0	14.3	.	1	1	.	.	.	.	.	1	.	.	.	1	1	1	1	0	0	0	.	0	4	4	0.88	0	0	0	0	0	0	0	0	0
18-033	79	1	179	93	1	1	.	0	14	.	0	0	0.5	2	0.65	14	.	0	0	.	.	.	.	.	.	.	.	1	1	1	0	1	1	0	0	.	0	7	11	3.42	0	0	0	2	0	0	0	1	0
18-034	73	2	158	78	1	1	.	0	17	.	0	0	0.9	3	0.68	12.9	.	1	1	.	.	1	.	.	.	.	.	.	1	1	0	0	1	0	0	.	0	5	8	2.75	0	0	0	0	0	0	0	0	0
18-035	74	1	185	87	1	1	0	0	28	.	0	0	0.5	4	0	13.5	.	1	1	1	.	.	.	.	.	.	.	.	1	1	0	1	1	0	0	.	0	.	15	4.41	0	1	1	1	0	0	2	1	0
18-036	66	1	.	.	1	.	1	0	0	4.51	4	4	0.7	3	3.98	12.88	56	1	1	.	1	.	.	.	.	.	.	.	0	.	.	.	.	.	.	.	0	5	13	4.13	0	0	0	0	0	3	0	1	0
18-037	80	2	151	65	0	1	.	0	10	.	5	6	0.3	7	0	12.4	.	1	1	.	.	.	1	.	.	.	.	.	1	0	1	1	1	0	0	.	0	6	7	3.76	0	0	0	1	0	0	0	1	0
18-038	75	2	163	75	0	1	.	0	35	.	0	0	0.1	5	0.57	13.9	.	0	1	.	.	.	.	.	.	.	.	1	1	1	0	1	0	0	0	.	1	6	0	2.2	0	0	0	0	0	0	0	0	0
18-039	42	2	171	63	1	0	.	0	7	.	0	0	0	2	0	12.2	.	0	1	1	.	.	.	.	.	.	.	.	1	0	1	0	0	0	0	.	0	7	7	1.38	1	0	0	0	0	0	0	0	0
18-040	51	2	166	99	0	1	.	0	15	.	1	1	0.7	3	1.25	15	.	0	.	.	.	1	.	1	.	.	.	.	1	1	1	0	0	0	1	1	1	7	29	5.7	1	2	1	1	0	3	0	1	0
18-041	74	2	160	58	0	0	.	0	3	.	1	1	0.5	3	0	12.2	.	1	1	.	.	.	.	.	1	1	.	.	1	1	1	1	0	0	0	.	0	8	9	4.89	0	0	0	0	0	0	0	1	0
18-042	67	2	154	43	0	0	.	0	3	.	1	13	0.5	5	0	13.5	.	0	0	.	.	1	.	.	.	.	.	.	1	1	1	1	1	0	0	.	0	6	.	4.94	0	0	0	.	0	0	0	1	0
18-043	60	1	185	68	1	0	1	0	10	.	10	10	0.7	8	2.09	14	.	0	1	1	.	.	.	.	.	.	.	.	1	1	1	0	0	0	0	.	0	5	12	5.09	0	0	0	1	0	0	0	0	0
18-044	57	1	194	105	1	1	.	0	5	.	6	6	0.8	5	0.94	14.2	.	0	0	.	.	1	.	.	.	.	.	.	1	1	1	1	1	1	0	.	1	.	47	8.65	2	2	3	2	2	3	1	2	3
18-045	76	2	158	56	1	0	.	0	9	.	1	4	0	3	0	14.3	.	1	1	.	.	.	.	.	.	.	.	1	1	1	0	1	1	0	0	.	0	10	18	4.5	1	2	0	3	0	0	0	0	0
18-046	63	2	158	73	1	1	.	0	15	.	0	0	0.2	2	0	13.4	.	1	1	.	.	.	.	.	1	.	.	.	1	0	0	1	0	0	0	.	0	1	1	2.61	0	0	0	0	0	0	0	0	0
18-047	73	2	162	70	1	1	.	0	37	.	4	4	0.1	3	0	15.3	.	1	1	.	.	.	.	.	.	.	.	1	1	1	1	1	1	0	0	.	0	9	5	5.75	0	0	0	0	0	0	0	0	0
18-048	76	1	167	81	1	1	.	0	1	.	1	1	0.6	4	3.19	12.2	.	1	1	.	1	.	1	.	.	.	.	.	1	1	0	1	1	0	0	.	0	7	14	5.54	0	0	0	1	0	0	0	1	0
18-049	73	2	158	61	1	0	.	0	14	.	2	2	0.5	4	0	13.7	.	1	1	.	.	.	.	.	.	.	.	1	1	1	0	1	1	0	0	.	0	7	12	4.36	0	1	1	1	0	0	0	1	0
18-050	63	2	164	65	1	0	.	0	7	.	2	2	0.9	3	0.73	14.8	.	1	1	.	.	.	.	.	.	1	.	1	1	1	1	1	1	0	0	.	0	.	16	4.59	0	3	0	1	0	0	0	0	0
18-051	74	2	158	75	1	1	.	0	17	.	0	0	0.2	2	0	13.4	.	1	0	1	.	.	.	.	.	.	.	.	1	1	0	0	1	0	0	.	0	1	0	2.03	0	0	0	0	0	0	0	0	0
18-052	59	2	163	52	1	0	1	0	29	.	2	4	0.8	3	5.15	10.79	.	0	0	.	1	.	.	.	.	.	.	.	1	0	1	0	0	0	1	.	0	4	6	5.28	0	0	0	1	0	0	0	0	0
18-053	77	2	160	65	.	1	.	0	10	.	0	0	0.3	3	0.85	12.7	.	1	1	.	1	.	.	.	.	.	.	1	1	1	0	1	0	0	0	.	0	8	6	3.55	0	0	0	1	0	0	0	1	0
18-054	65	2	155	52	.	0	.	0	15	.	0	0	0.3	3	2.58	14.3	.	1	1	1	.	.	.	.	.	.	.	.	1	1	0	0	0	1	0	.	0	2	9	2.52	1	1	0	1	0	0	0	0	0
18-055	67	2	160	51	0	0	.	0	16	.	0	0	0	4	0	14.5	.	0	0	.	1	.	.	.	.	.	.	1	1	1	0	0	1	0	0	.	0	4	0	7.7	0	0	0	0	0	0	0	0	0
18-056	53	2	166	70	1	1	.	0	9	.	4	4	0.7	5	0.61	12.7	.	1	1	.	.	.	.	.	.	.	.	1	1	1	0	1	1	0	0	.	0	9	12	5.5	0	0	0	1	0	0	0	0	0
18-057	47	1	.	.	0	.	.	1	6	.	0	0	0.4	2	0	14.7	.	1	1	1	.	.	.	.	.	.	.	.	1	1	1	1	1	0	0	.	0	10	16	3.76	1	1	0	1	1	1	2	1	0
18-058	59	2	156	78	1	1	.	0	23	.	2	2	0.3	4	0	14.2	.	1	1	.	1	.	1	.	.	.	.	1	1	1	1	1	1	0	0	.	0	4	3	3	0	0	0	1	0	0	0	0	0
18-059	56	2	160	70	.	1	.	0	4	.	1	1	0.8	4	0	14.2	.	0	0	.	.	.	.	.	.	.	.	1	1	1	0	1	1	0	0	.	0	13	22	7	0	1	0	1	0	0	1	1	0
18-060	78	2	163	69	1	1	.	0	7	.	0	1	0.8	3	0	12.7	.	0	0	.	1	.	.	.	.	.	.	1	1	1	0	1	0	0	0	.	0	3	9	4.06	0	1	0	0	0	0	0	1	0
18-061	61	2	150	63	1	1	.	0	4	.	0	0	0.3	3	0	14	.	0	0	.	.	.	.	.	.	.	.	1	1	1	1	1	1	0	0	.	0	0	0	1.47	0	0	0	0	0	0	0	0	0
18-062	77	1	172	85	1	1	.	0	8	.	0	0	0.2	6	0	10.6	.	1	0	.	1	.	.	.	.	.	.	1	1	1	0	1	1	0	0	.	0	14	17	2.29	1	1	0	1	0	0	1	1	0
18-063	61	2	168	75.5	.	1	.	0	12	.	0	0	0.2	4	0	12.2	.	1	1	.	.	.	.	.	.	.	.	1	1	0	0	1	1	0	0	.	0	9	0	4.75	0	0	0	0	0	0	0	0	0
18-064	68	1	178	96	1	1	.	0	17	.	1	3	0.6	4	0	14.7	.	1	1	.	.	.	.	.	.	.	.	1	1	1	0	1	1	0	0	.	0	0	2	2.46	0	0	0	0	0	0	0	0	0
18-065	55	1	170	67	.	0	.	0	8	.	0	1	0.8	5	0.93	15.3	.	1	1	.	.	.	.	.	.	.	.	1	1	1	0	1	1	0	0	.	0	3	0	3.55	0	0	0	0	0	0	0	0	0
18-066	69	1	181	81	1	0	.	0	2	.	0	0	0.2	0.1	0	13.4	.	1	1	1	.	.	.	.	.	.	.	.	1	1	0	1	1	0	0	.	0	2	1	0	0	0	0	0	0	0	0	0	0
18-067	71	2	.	.	.	.	.	0	41	.	2	2	0.8	0.6	0.75	13.4	.	1	0	1	.	.	.	.	.	.	.	.	1	1	0	1	0	0	0	.	0	4	.	6.76	0	1	0	.	0	0	0	0	0
18-068	67	2	149	57	1	1	1	0	11	.	0	6	0.3	0.2	0	14.2	.	.	.	1	.	.	.	.	.	.	.	.	1	1	0	1	0	0	0	.	0	6	7	4.69	0	0	1	1	0	0	0	0	0
18-069	75	2	158	73	1	1	.	0	35	.	4	12	0.3	0.4	0.53	14.8	.	0	1	.	1	1	1	.	.	.	.	.	1	1	1	1	0	0	0	.	0	8	15	5.26	0	0	0	1	0	3	0	0	1
18-070	58	2	155	56	1	0	1	0	.	.	8	10	0.6	0.6	.	.	.	0	0	1	.	.	.	.	.	.	.	.	1	1	0	1	0	0	0	.	0	3	0	2.49	0	0	0	0	0	0	0	0	0
18-071	77	2	.	.	.	.	.	0	46	.	0	4	0.2	0.3	0	12.7	.	1	0	1	.	.	.	.	.	.	.	.	1	1	1	1	1	1	0	.	0	12	24	4.84	1	1	2	1	1	0	1	0	1
18-072	57	2	.	.	.	.	.	0	20	.	16	18	0.6	0.7	1.51	12.1	.	.	.	1	.	.	.	.	.	.	.	.	1	1	1	1	0	0	0	.	0	2	4	2.31	0	0	0	0	0	0	0	0	0
18-073	70	2	.	.	.	.	.	0	29	.	6	13	0.3	0.5	2.2	12.1	.	.	.	1	.	.	.	.	.	.	.	.	1	1	1	1	0	1	0	.	0	20	46	7.11	1	2	3	2	3	3	2	2	1
18-074	37	2	.	.	.	.	.	0	10	.	5	11	0.3	0.6	1.35	13.5	.	1	1	1	.	.	.	.	.	.	.	.	1	1	1	1	0	0	0	.	0	12	9	4.77	0	0	0	0	0	0	0	0	0
18-075	73	2	.	.	.	.	.	0	7	.	5	10	0.5	0.4	0	13.5	.	1	.	1	.	.	.	.	.	.	.	.	1	.	1	.	0	0	0	.	0	5	8	3.57	1	0	0	1	0	0	0	0	0
18-076	70	2	174	59	1	0	1	0	25	.	12	6	0.7	0.7	5.17	11.3	.	.	.	1	.	.	.	.	.	.	.	.	1	1	1	1	1	0	0	.	0	4	11	3.52	0	0	1	1	0	0	0	0	0
18-077	64	2	.	.	.	.	.	0	16	.	0	3	0.1	0.2	0	14.2	.	1	1	1	.	.	.	.	.	.	.	.	1	1	1	.	.	0	0	.	0	6	7	0.6	0	0	0	0	0	1	0	1	0
18-078	79	2	.	.	.	.	.	0	5	.	1	7	0.3	0.4	0.59	12.7	.	.	.	1	.	.	.	.	.	.	.	.	1	.	.	.	.	0	0	.	0	5	7	5.72	0	0	0	0	0	0	0	0	0
18-079	77	2	.	.	.	.	.	0	.	.	2	8	0.3	0.6	0	11.6	.	.	.	1	.	.	.	.	.	.	.	.	1	1	0	0	0	0	0	.	0	12	17	6.1	1	1	0	1	1	0	0	0	1
18-080	59	2	.	.	.	.	.	0	12	.	4	14	0.6	0.5	0.79	12.9	.	1	1	1	.	.	.	.	.	.	.	.	1	.	1	1	0	0	0	.	0	13	30	5.42	2	1	1	2	1	1	0	2	1
18-081	72	2	158	59	1	0	1	0	29	.	0	9	0.6	0.3	0	12.24	.	1	1	.	1	.	.	.	.	.	.	.	1	1	1	1	1	0	0	.	0	3	9	3.49	0	0	0	1	0	0	0	1	0
18-082	87	2	170	66	0	0	0	0	22	.	0	8	0.5	0.3	0	12.4	.	1	0	.	1	.	1	.	.	.	.	.	1	1	0	1	1	0	0	.	0	11	17	5.12	1	2	0	1	0	0	1	0	0
18-083	77	2	161	80	1	1	1	0	17	.	0	9	0.6	0.3	1.04	12.72	.	1	.	.	1	.	1	.	.	.	.	.	1	1	0	1	0	0	0	.	0	2	7	3.45	0	0	0	1	0	0	0	0	0
18-084	75	2	162	67	0	1	1	0	33	.	4	6	0.6	0.3	0	13.36	.	1	1	.	.	1	.	.	1	.	.	.	1	1	1	1	0	0	0	.	0	5	10	3.19	0	0	0	1	0	0	0	1	0
18-085	49	2	160	75	1	1	1	0	24	.	5	7	0.5	0.4	0	13.04	.	1	1	.	1	.	.	.	.	.	.	.	1	1	1	1	1	0	0	.	1	4	19	3.51	0	1	1	1	0	0	0	1	0
18-086	55	2	156	49	0	0	0	0	29	.	0	6	0.3	0.3	0	12.4	.	.	.	.	1	.	.	.	.	.	.	.	1	1	1	0	1	0	0	.	0	3	4	4.51	0	0	0	0	0	0	0	0	0
18-087	67	2	160	64	.	0	.	0	20	.	4	9	0.6	0.6	0	13.85	.	1	1	1	.	.	.	.	.	.	.	.	1	1	1	1	1	0	0	.	0	6	6	4.48	0	0	0	1	0	0	0	0	0
18-088	65	1	169	68	1	0	1	0	13	.	2	11	0.6	0.5	0.95	14.65	.	1	1	1	.	.	.	.	.	.	.	.	1	1	1	1	1	0	0	.	0	5	6	3.85	0	0	0	1	0	0	0	0	0
18-089	72	1	174	83	1	1	1	0	45	.	0	11	0.2	0.4	1.02	14.65	.	1	.	.	.	.	.	.	.	1	.	.	1	0	1	1	1	0	0	.	0	4	10	2.67	1	0	0	0	0	3	0	1	0
19-001	69	1	180	95	1	1	1	0	6	1.05	0	0	6	3	0	15.7	4	1	1	.	1	.	.	.	.	.	.	.	1	0	1	1	0	0	0	.	0	0	3	5.64	0	0	0	0	0	0	0	0	0
19-002	63	2	170	73	1	1	1	1	14	2.05	0	0	2.2	3	0	13	18	1	1	.	.	.	.	.	.	.	.	1	1	0	1	1	1	0	0	.	0	6	16	4.35	1	1	1	1	1	0	0	1	0
19-003	47	2	169	68	1	0	1	1	20	2.75	1	1	4.3	4	0	12.5	14	1	1	1	.	.	.	.	.	.	.	.	1	1	1	1	1	0	0	.	0	9	11	4.54	0	0	0	0	0	0	0	0	0
19-004	47	1	180	90	0	1	1	1	22	.	0	0	5.5	3	0	16.1	.	0	0	1	.	.	.	.	.	.	.	.	1	0	1	1	1	0	0	.	0	8	12	5.1	1	0	0	1	0	0	0	0	0
19-005	61	2	163	58	1	0	0	0	23	2.71	0	5	6.9	3	0	13.5	7	0	1	.	1	.	.	.	.	.	.	.	1	1	1	1	0	0	0	.	1	20	39	7.75	2	2	2	2	1	1	1	2	1
19-006	75	2	168	72	1	1	0	0	12	1.85	4	0	2.6	3	0	14.5	6	1	1	.	1	.	.	.	.	.	.	.	1	1	0	0	0	0	0	.	0	.	3	2.91	0	0	0	1	0	0	0	0	0
19-007	71	2	165	104	1	1	0	0	6	2.21	0	0	3.6	3	1.1	11.8	22	0	1	.	1	1	.	.	.	.	.	1	1	1	0	1	1	0	0	.	0	16	.	7.3	0	2	0	1	0	0	0	0	0
19-008	62	1	175	105	.	1	.	0	21	1.21	0	0	5.6	3	0	16.2	5	0	0	.	1	.	1	.	.	.	.	1	1	1	1	0	0	0	0	.	0	5	5	3.63	0	0	0	0	0	0	0	0	0
19-009	62	2	156	56	1	0	1	1	6	2.72	0	3	5.3	2	0	13.1	11	0	0	.	.	1	.	.	.	.	.	.	1	1	0	1	1	0	0	.	0	1	0	3.57	0	0	0	0	0	0	0	0	0
19-010	72	2	160	84	1	1	0	0	10	1.69	0	0	0.6	0	0.5	14.5	11	0	0	.	1	.	.	.	.	.	.	1	1	1	0	0	0	0	0	.	0	3	11	0.54	0	0	0	0	0	1	0	1	0
19-011	71	2	160	73	0	1	0	0	15	1.47	0	0	0.8	2	0	10.6	8	1	0	.	1	1	.	.	1	1	.	.	1	1	0	0	0	0	1	.	0	8	13	2.33	0	1	0	1	0	0	0	0	0
19-012	74	1	182	101	0	1	1	0	42	.	0	3	4.1	4	0	13.5	.	0	0	.	1	.	1	.	.	.	1	.	1	1	1	1	0	0	1	.	0	10	12	4.82	0	0	0	1	0	0	0	0	0
19-013	29	1	186	86	0	0	1	1	3	1.55	2	0	2.3	1	0	13.1	5	1	1	1	.	.	.	.	.	.	.	.	1	1	1	0	0	0	0	.	0	3	2	1.55	0	0	0	0	0	0	0	1	0
19-014	60	1	175	82	1	1	1	0	15	4.67	1	11	7.5	3	0.7	12.5	32	1	0	.	1	.	.	.	.	.	.	.	1	1	1	1	1	0	1	.	0	12	37	7.35	2	3	2	2	0	3	1	2	0
19-015	79	2	160	49	1	0	0	0	36	3.9	0	2	7.3	4	0.7	12.8	73	1	1	1	.	.	.	.	.	.	.	.	1	0	1	0	1	0	0	.	0	15	.	7.13	0	0	0	2	0	0	0	0	0
19-016	66	2	170	57.5	1	0	0	0	5	1.62	0	1	6.3	3	0	13.6	4	0	0	.	1	.	.	.	.	.	.	.	1	1	1	1	0	0	0	.	0	11	22	7.24	1	1	1	1	1	1	1	1	0
19-017	86	1	175	70	1	0	0	0	7	1.7	0	0	1.8	2	0	13.7	11	0	0	.	1	.	1	.	.	.	.	.	0	.	.	.	.	.	.	.	0	11	9	2.96	0	0	1	0	0	0	0	0	0
19-018	75	2	167	80	0	1	0	0	24	2.21	0	0	1.3	3	0.07	10	23	0	0	.	1	.	1	.	.	.	.	.	1	1	1	0	0	0	0	.	0	6	3	3.46	0	0	0	0	0	0	0	0	0
19-019	67	2	158	80	0	1	1	0	11	1.6	0	0	4.7	3	0	12.9	9	0	0	.	.	.	.	.	.	1	.	.	1	1	0	1	0	0	0	.	0	1	2	3.31	0	0	0	0	0	0	0	0	0
19-020	47	2	162	76	1	1	1	0	12	3.25	0	13	7.8	4	0	15	5	0	0	.	1	1	.	.	1	.	.	.	1	1	1	1	1	0	0	.	0	9	9	7.15	0	0	0	0	0	0	0	0	0
19-021	61	2	156	61	1	1	0	0	16	2.53	0	0	3.2	3	1.3	13.2	35	1	0	.	.	.	.	.	.	1	.	.	1	1	0	0	1	0	0	.	0	5	9	4.77	0	0	0	0	0	0	0	1	0
19-022	77	2	157	57	1	0	1	0	16	2.54	3	0	8.2	3	0.7	13.2	16	0	0	.	1	1	.	.	.	.	.	.	1	0	1	1	0	1	0	.	0	13	30	7.88	1	2	1	2	1	1	1	1	1
19-023	76	2	169	69	1	0	0	0	19	1.74	0	0	4.7	1	0	13.6	11	1	1	.	1	.	.	.	.	.	.	.	1	0	1	1	0	0	0	.	0	6	8	4.94	0	0	0	1	0	0	0	0	0
19-024	78	1	176	72	1	0	0	0	38	1.35	0	0	7.1	3	0.7	14.5	6	1	1	.	1	1	.	.	.	.	.	1	1	0	0	1	0	0	0	.	0	6	14	5.92	0	1	0	1	1	0	0	1	0
19-025	75	2	165	72	1	1	1	0	25	2.05	0	0	4.5	3	0	12.9	17	0	0	.	1	1	.	.	.	.	.	.	1	1	0	1	1	0	0	.	0	4	6	3.79	0	0	0	1	0	0	0	0	0
19-026	87	2	160	63	0	0	0	0	11	2.26	0	0	0.3	2	0.6	12.7	25	0	1	.	1	1	1	.	.	.	.	.	1	1	0	0	0	0	0	.	0	2	0	0.12	0	0	0	0	0	0	0	0	0
19-027	67	2	153	69	0	1	1	0	5	.	0	2	6.3	4	0	13.4	.	0	0	.	1	1	.	.	.	.	.	.	1	1	0	1	0	0	0	.	0	3	4	3.81	0	0	0	0	0	0	0	0	0
19-028	82	2	155	52	0	0	1	0	4	2.71	2	1	5.4	4	0	12.3	11	0	0	.	.	1	.	.	.	.	.	.	1	1	0	1	0	0	0	.	0	7	12	6.43	1	2	1	1	0	0	0	1	0
19-029	35	2	165	52	1	0	1	1	3	1.26	0	0	0.3	2	0	12.4	6	0	0	1	.	.	.	.	.	.	.	.	1	1	0	0	1	0	0	.	0	1	2	1.03	0	0	0	0	0	0	0	0	0
19-030	64	1	173	78	1	1	1	0	11	2.9	0	1	6.4	3	0.7	15.2	25	.	.	.	1	.	.	1	.	.	.	1	1	0	0	1	1	0	0	1	0	9	13	6.62	0	0	0	1	1	0	0	1	0
19-031	76	2	168	85	0	1	1	0	24	2.58	0	0	9.2	3	0.77	11.1	33	1	.	.	1	1	1	.	1	.	.	.	1	1	1	1	0	0	0	.	0	22	21	7.44	1	0	1	3	0	3	0	0	1
19-032	71	2	162	58	1	0	1	0	8	2.07	0	0	0.4	1	0	12.4	19	0	0	1	.	.	.	.	.	.	.	.	1	0	0	1	0	0	0	.	0	3	8	3.43	0	0	0	1	0	0	0	0	0
19-033	72	2	159	70	0	1	1	0	2	2.64	1	3	9.4	4	8.17	15.2	6	1	1	.	.	1	.	.	1	.	.	.	1	1	0	1	1	0	0	.	0	27	39	9.36	1	1	2	2	1	3	1	2	1
19-034	57	2	169	120	1	1	1	1	6	2.17	0	0	0.5	1	0.14	13	22	1	1	.	1	1	.	1	.	.	.	1	1	1	0	0	1	0	0	1	1	11	17	0	1	0	0	1	0	0	0	0	0
19-035	73	2	160	73	1	1	0	0	21	2.35	0	0	5.2	3	0.1	13.9	26	0	1	1	.	.	.	.	.	.	.	.	1	1	1	0	0	0	0	.	0	3	7	4.39	0	0	0	1	0	0	0	0	0
19-036	56	2	160	59	0	0	1	1	5	1.59	0	0	3.9	3	0	12.2	9	0	1	1	.	.	.	.	.	.	.	.	1	1	0	0	0	0	0	.	0	2	1	2.83	0	0	0	0	0	0	0	0	0
19-037	48	1	178	78	1	0	1	1	10	1.47	0	0	1.3	4	0	14.6	8	1	1	1	.	.	.	.	.	.	.	.	1	0	1	0	0	0	0	.	0	1	0	0.48	0	0	0	0	0	0	0	0	0
19-038	57	2	160	54	1	0	1	1	5	1.25	0	0	0	1	0	13.6	6	1	1	1	.	.	.	.	.	.	.	.	1	1	0	1	1	0	0	.	0	0	0	2	0	0	0	0	0	0	0	0	0
19-039	44	2	167	60	1	0	1	1	3	2.16	0	0	2.3	0	0	11.1	21	1	0	1	.	.	.	.	.	.	.	.	1	1	0	1	1	0	0	.	0	8	3	1.55	0	0	0	0	0	0	0	0	0
19-040	84	2	166	63	1	0	1	0	15	3.06	4	0	3.6	3	0.42	11.2	33	1	1	.	1	.	.	.	.	.	.	.	1	1	0	1	0	0	0	.	0	5	2	3.65	0	0	0	0	0	0	0	0	0
19-041	58	1	160	72	1	1	1	0	5	0.55	0	0	4.5	1	0	15.4	2	1	1	.	1	.	1	.	.	.	.	.	1	0	1	0	0	0	0	.	0	14	28	6.29	1	1	3	1	1	0	1	2	0
19-042	55	2	159	60.5	1	0	1	1	8	1.81	0	0	4.9	5	0	12.6	12	1	1	.	.	1	.	.	.	.	.	.	1	1	0	1	0	0	0	.	0	15	2	4.17	0	1	0	0	0	0	0	0	0
19-043	65	2	150	41	1	0	1	0	10	2.08	0	0	1.5	1	0	12.5	19	0	0	1	.	.	.	.	.	.	.	.	1	0	0	0	1	0	0	.	0	13	14	2.63	1	1	0	1	0	0	0	1	0
20-001	75	2	170	57	1	0	1	0	10	2.83	1	1	0.3	0.2	0	13.8	17	0	1	1	.	.	.	.	.	.	.	.	1	0	1	1	1	0	0	.	0	3	6	4.62	0	0	0	1	0	0	0	0	0
20-002	49	2	165	60	1	0	1	0	19	1.94	0	0	0	0	0	13.3	16	1	1	1	.	.	.	.	.	.	.	.	1	0	1	0	0	0	0	.	0	4	8	3.73	0	1	0	1	1	0	0	1	0
20-003	58	2	174	93	1	1	1	1	7	3.13	1	1	1	1	0	11.9	26	0	0	1	.	.	.	.	.	.	.	.	1	1	1	1	0	0	0	.	0	2	6	1.98	0	0	0	1	0	0	0	1	0
20-004	56	2	168	92	1	1	1	1	6	1.54	0	1	0.9	0.5	0	13.8	4	1	1	.	1	.	.	.	.	.	.	.	1	1	1	1	0	0	0	.	0	4	2	4.03	0	0	0	0	0	0	0	0	0
20-005	39	2	163	45	0	0	1	1	19	4.28	2	2	2.1	1	7.34	10.8	79	0	0	1	.	.	.	.	.	.	.	.	1	0	1	1	1	0	0	.	0	0	0	1.48	0	0	0	0	0	0	0	0	0
20-006	72	2	167	70	0	1	1	0	51	4.97	4	5	7.4	3	4.13	12.2	79	0	0	.	1	.	.	.	.	.	.	.	1	1	0	1	0	0	0	.	0	9	11	4.87	0	1	0	1	0	0	0	0	0
20-007	54	2	179	76	1	0	0	1	9	1.74	0	0	0	0	0	13.7	12	0	1	.	.	.	.	.	1	.	.	.	1	1	1	0	0	0	0	.	0	6	12	5.97	0	0	0	1	0	0	0	1	0
20-008	50	2	186	85	1	0	1	1	31	3.01	1	1	0.2	0.5	0	13.2	22	1	1	1	.	.	.	.	.	.	.	.	1	1	1	0	0	0	0	.	0	9	16	1.42	1	1	1	1	1	0	1	0	0
20-009	51	2	171	71	1	0	1	1	18	4.96	6	6	3.7	3	1	13	59	0	1	1	.	.	.	.	.	.	.	.	1	0	1	1	1	0	0	.	0	5	1	4.76	0	0	0	0	0	0	0	0	0
20-011	53	2	174	67	1	0	0	1	6	1.74	0	0	0	0	0	13.6	12	0	1	1	.	.	.	.	.	.	.	.	1	1	0	0	0	0	0	.	0	2	3	0.55	0	0	0	0	0	0	0	1	0
20-012	80	1	179	95	1	1	1	0	22	3.2	0	0	0	0	0	13.9	96	1	1	.	1	.	.	.	.	.	.	.	1	0	1	0	0	0	0	.	0	10	15	5.46	0	2	1	1	0	0	0	1	0
20-013	55	2	174	87.5	1	1	0	1	12	1.59	0	0	3.4	0.7	0	13	9	0	1	1	.	.	.	.	.	.	.	.	1	0	1	1	0	0	0	.	0	3	4	3.12	0	0	0	0	0	0	0	0	0
20-014	51	1	185	92	1	1	0	1	3	0.98	0	0	0.8	0	0	15.9	4	1	1	1	.	.	.	.	.	.	.	.	1	0	1	1	1	0	0	.	0	3	4	3.39	0	0	0	0	0	0	0	0	0
20-015	67	1	178	82	1	1	1	0	20	2.23	1	2	2.3	1.5	0	16.2	5	1	1	.	1	.	.	1	.	.	.	.	1	1	1	1	0	0	0	1	0	6	10	2.77	1	1	1	1	0	0	0	0	0
20-016	52	2	185	112	1	1	1	1	9	3.44	6	6	1.5	2	0.82	14.6	7	1	1	1	.	.	.	.	.	.	.	.	1	1	0	1	0	0	0	.	0	8	17	2.12	0	1	0	1	1	0	1	1	0
20-017	46	2	161	50	1	0	1	1	7	2.81	1	1	2.1	1	0	13.7	16	1	1	.	.	.	1	.	.	.	.	.	1	1	0	1	0	0	0	.	0	13	15	2.59	1	2	1	2	1	0	0	1	0
20-018	58	2	168	97	1	1	0	1	16	3.19	2	2	1.5	0.7	0.8	15.1	17	0	0	1	.	.	.	.	.	.	.	.	1	0	1	1	1	0	0	.	0	9	9	6.53	0	0	0	1	0	0	0	1	0
20-019	73	2	168	89	1	1	0	0	16	3.01	1	1	0.8	0.4	0	13.9	22	1	0	1	.	.	.	.	.	.	.	.	1	1	0	1	1	0	0	.	0	3	13	5.03	0	0	0	0	1	0	0	1	0
20-020	47	2	176	120	0	1	1	1	2	2.25	0	0	0	0	0	13.1	25	1	1	1	.	.	.	.	.	.	.	.	1	1	0	1	1	0	0	.	0	14	25	2.47	0	1	2	1	2	1	1	2	0
20-021	48	1	181	90	1	1	0	1	3	2.07	0	1	3.8	1	0	15.5	8	1	1	1	.	.	.	.	.	.	.	.	1	1	1	1	0	0	0	.	0	7	10	4.27	0	0	0	1	0	0	0	1	0
20-022	57	2	170	60	0	0	1	1	15	3.16	2	2	9	4	0	14.2	14	0	1	1	.	.	.	.	.	.	.	.	1	1	0	1	0	0	0	.	0	5	11	7.45	1	0	1	0	1	1	0	0	1
20-023	47	2	173	110	1	1	1	1	7	3.66	2	4	6	3.4	1.1	12.8	19	1	1	1	.	.	.	.	.	.	.	.	1	1	0	1	0	0	0	.	0	13	16	5.46	1	1	1	1	0	0	1	1	0
20-024	56	1	173	80	1	1	1	1	12	1.54	1	0	0.5	0.2	0	14.1	6	1	1	1	.	.	.	.	.	.	.	.	1	1	0	0	0	0	0	.	0	4	9	2	0	0	2	1	1	0	0	2	0
20-025	69	2	161	89	0	1	0	0	2	2.6	1	1	1.4	0.7	0	13.2	12	0	0	1	.	.	.	.	.	.	.	.	1	1	0	0	0	0	0	.	0	3	1	1.48	0	0	0	0	0	0	0	1	0
20-026	65	1	198	117	1	1	0	1	29	2.25	0	1	1	2.6	0	15.2	11	1	1	1	.	.	.	.	.	.	.	.	1	1	1	0	1	0	0	.	0	3	9	2.74	0	3	0	0	0	0	0	1	0
20-027	78	1	184	97	1	1	1	0	11	3.18	4	4	3.5	1.2	0	14.2	8	1	1	.	1	.	.	.	.	.	.	.	1	1	0	1	0	0	0	.	0	2	7	3.47	0	0	0	1	0	0	0	1	0
20-028	83	1	171	82	0	1	0	0	16	1.59	0	0	3.5	1.2	0	13.3	9	1	0	.	1	1	.	.	.	.	.	.	1	1	0	0	0	0	0	.	0	5	8	1.89	0	0	0	0	0	0	0	1	0
20-029	71	1	183	94	1	1	1	0	30	1.17	0	0	3	1.1	0	15.9	5	1	1	.	.	1	.	.	.	.	.	.	1	1	0	1	1	0	0	.	0	0	0	3.19	0	0	0	0	0	0	0	0	0
20-030	49	2	173	67	0	0	1	1	6	0.97	0	0	0.2	0	0	14.2	4	0	1	1	.	.	.	.	.	.	.	.	1	0	0	0	1	0	0	.	0	11	18	3.11	1	1	2	1	1	0	1	1	0
20-031	66	2	165	95	1	1	0	0	9	0.52	0	0	2.4	0.5	0	13.2	2	0	0	1	.	.	.	.	.	.	.	.	1	1	1	0	0	0	0	.	0	.	15	2.64	1	1	1	1	0	0	0	0	0
20-032	70	2	165	57	1	0	0	0	37	2.92	1	1	1	4.1	0	12	19	0	1	1	.	.	.	.	.	.	.	.	1	1	1	1	0	0	0	.	0	1	1	4.73	0	0	0	0	0	0	0	0	0
20-033	63	2	173	55	1	0	1	1	2	1.27	0	0	1	0	0	13.5	6	0	1	.	.	1	.	.	.	.	.	.	1	1	0	1	0	1	0	.	0	13	16	3.86	1	1	0	1	0	0	0	0	0
20-034	71	1	174	81	0	1	0	0	2	0	0	0	0	0	0	16.3	1	0	0	.	1	1	.	.	.	.	.	.	1	1	0	1	0	0	0	.	0	2	4	1.46	0	0	0	0	0	0	0	1	0
20-035	73	1	180	83	1	1	0	0	15	3.67	2	2	3.8	1.3	1.29	13.3	32	1	1	.	1	.	.	.	.	.	.	.	1	1	0	1	1	0	0	.	0	4	10	3.34	0	0	0	1	0	0	0	1	0
20-036	69	1	173	92	1	1	0	0	17	4.98	6	6	4.8	2	1	14.5	59	1	0	1	.	.	.	.	.	.	.	.	1	1	1	1	0	0	0	.	0	6	10	5.67	0	1	0	0	0	1	0	1	0
20-037	58	2	165	65	0	0	1	1	5	3.25	4	7	5.9	2.5	0.8	12.6	5	0	0	1	.	.	.	.	.	.	.	.	1	1	0	1	0	0	0	.	0	2	3	4.19	0	0	0	1	0	0	0	0	0
20-038	36	2	165	50	1	0	1	1	11	3.94	4	6	4.8	2.7	0	12.1	16	0	0	1	.	.	.	.	.	.	.	.	1	1	1	1	0	0	0	.	0	21	34	7.08	1	1	2	2	2	3	1	2	0
20-039	44	2	168	66	1	0	1	1	13	3.17	5	5	3	2	0.6	11.6	6	0	1	1	.	.	.	.	.	.	.	.	1	1	1	1	1	0	0	.	0	3	3	2.27	0	0	0	1	0	0	0	0	0
20-040	65	2	172	78	1	1	0	1	14	1.13	0	0	0.5	0	0	13.7	5	1	1	.	1	1	.	.	.	.	.	.	1	1	0	0	1	0	0	.	0	6	10	3.44	1	0	0	1	1	0	0	0	0
20-041	67	1	180	106	1	1	1	0	4	1.99	0	0	0.7	1	0.7	13.6	17	0	0	.	.	.	1	.	.	.	.	.	1	1	0	1	0	0	0	.	0	6	.	4.58	0	1	1	2	0	0	0	0	0
20-042	34	2	172	81	1	1	1	1	0	4.07	4	4	4.2	3.3	2.1	12	28	0	1	1	.	.	.	.	.	.	.	.	1	0	0	1	0	0	0	.	0	5	7	5.01	0	0	0	0	0	0	0	0	0
20-043	44	1	192	95	1	1	1	1	10	1.37	0	0	8.3	4.1	0	13.8	6	1	1	.	1	.	.	.	.	.	.	.	1	1	0	1	0	1	0	.	0	23	45	9.06	2	3	2	3	1	3	2	2	1
20-044	58	2	173	58	1	0	1	1	6	0.55	0	0	4.8	1	0	12.5	2	0	0	1	.	.	.	.	.	.	.	.	1	1	1	1	0	0	0	.	0	6	13	5.54	1	0	0	1	0	0	0	1	0
20-045	54	1	192	77	0	0	0	1	7	1.36	0	0	0	0	0	14.2	7	1	1	1	.	.	.	.	.	.	.	.	1	1	1	1	0	0	0	.	0	0	0	0	0	0	0	0	0	0	0	0	0
20-046	52	1	179	88	1	1	1	1	18	3.15	2	2	1.5	0.7	0	14.1	16	0	0	.	.	1	.	.	.	.	.	.	1	1	0	1	0	0	0	.	0	10	18	3.71	1	1	1	1	1	1	0	0	0
20-047	56	2	173	80	1	1	0	1	13	2.27	1	1	5	0.7	0.4	12.8	7	1	1	1	.	.	.	.	.	.	.	.	1	1	0	1	0	0	0	.	0	5	7	5.39	0	0	0	1	1	0	0	0	0
20-048	45	1	176	70	1	0	0	1	0	1.56	0	0	1.7	0	0	12.7	9	0	1	1	.	.	.	.	.	.	.	.	1	1	0	1	1	0	0	.	0	3	4	4.17	0	0	0	0	0	0	0	1	0
20-049	54	1	180	72	1	0	1	1	5	3.02	2	2	6.3	2.1	0	14.1	12	1	1	.	.	1	.	1	.	.	.	.	1	0	1	1	0	0	0	1	1	20	24	7.65	2	1	2	1	1	1	0	1	1
20-050	72	2	162	71	1	1	0	0	15	2.96	1	2	2.7	1.2	0.8	10.6	14	1	1	.	.	.	1	.	.	.	.	.	1	1	0	0	0	0	0	.	0	5	10	2.73	0	0	0	1	0	0	0	1	0
20-051	68	2	150	50	1	0	1	0	9	3.86	7	2	9.8	5.2	1.88	11.9	23	1	1	.	1	.	.	.	.	.	.	.	1	1	0	1	1	0	0	.	0	4	9	5.81	2	0	0	1	0	0	0	0	0
20-052	65	2	170	89	1	1	1	0	6	1.99	0	0	0.8	0	0	13.7	17	1	1	.	.	.	.	.	1	.	.	.	1	1	1	1	0	0	0	.	0	4	9	6.51	0	1	0	0	0	0	0	0	0
20-053	75	2	165	73	0	1	0	0	6	1.99	0	0	0.8	0	0	13.7	17	1	1	.	.	.	.	.	1	.	.	.	1	0	1	0	0	0	0	.	0	1	6	1.07	0	0	0	1	0	0	0	1	0
20-054	57	2	155	65	1	1	1	1	4	1.13	0	0	0	0	1.1	12.7	5	0	0	1	.	.	.	.	.	.	.	.	1	1	0	1	0	0	0	.	0	6	13	6.5	0	1	0	1	0	2	0	1	0
20-055	66	2	163	91	1	1	0	0	7	1.13	0	0	0	0	0.41	14.9	5	1	1	.	1	.	.	.	.	1	.	.	1	1	0	0	0	0	0	.	0	.	5	1.37	0	0	0	1	0	0	0	0	0
20-056	54	1	172	87	1	1	0	0	1	5.51	9	9	9	6	5.5	12.7	60	1	1	1	.	.	.	.	.	.	.	.	1	1	1	1	1	0	0	.	0	11	15	7.96	1	1	2	1	0	0	0	1	0
20-057	61	1	179	75	1	0	0	1	3	0	0	0	0	0	0	13.6	1	1	1	.	1	.	.	.	.	.	.	.	1	1	1	0	0	0	0	.	0	2	4	2.57	0	0	0	1	0	0	0	0	0
20-058	65	2	165	80	1	1	1	0	4	1.38	1	1	3.8	2	0	12	2	1	1	1	.	.	.	.	.	.	.	.	1	0	1	1	1	0	0	.	0	4	9	4.4	0	1	0	1	0	0	0	0	0
20-059	59	2	170	60	1	0	1	1	3	2.11	1	1	0.8	0.3	0	12.9	6	0	0	.	.	.	.	.	1	.	.	.	1	1	0	0	0	0	0	.	0	2	3	0.66	0	0	0	0	0	0	0	0	0
20-060	37	1	187	92	0	1	1	1	8	0	0	0	0.2	0	0	15.6	1	1	1	1	.	.	.	.	.	.	.	.	1	1	1	1	1	0	0	.	0	1	3	1.54	0	0	0	0	0	0	0	1	0
20-061	52	2	169	64	1	0	1	1	5	2.27	0	0	1.2	0.5	0	14.3	25	1	1	1	.	.	.	.	.	.	.	.	1	0	1	1	0	0	0	.	0	10	17	3.58	1	1	1	2	1	0	1	1	0
20-062	71	2	172	83	0	1	0	0	11	2.39	0	0	2	0	0	14.8	29	1	1	.	1	.	.	.	.	.	.	.	1	1	0	1	0	0	0	.	0	3	14	1.83	0	1	0	1	1	0	0	1	0
20-063	71	2	159	82	1	1	0	0	16	3.74	3	4	8	2.5	0.8	13.5	18	1	1	.	1	.	.	.	.	.	.	.	1	1	0	1	0	0	0	.	0	2	3	4.01	0	0	0	0	0	0	0	0	0
20-064	51	1	187	103	1	1	1	1	15	2.03	3	3	6.5	2.8	0	15.4	2	0	1	1	.	.	.	.	.	.	.	.	1	1	1	0	0	0	0	.	0	6	14	5.01	0	1	2	1	1	1	0	1	0
20-065	53	2	167	61	1	0	1	1	6	2.84	3	3	1.4	0.7	0	11.4	7	1	0	1	.	.	.	.	.	.	.	.	1	1	0	1	0	0	0	.	0	7	6	3	0	0	0	1	0	0	0	0	0
20-066	43	2	178	77	1	0	1	1	3	3.33	4	4	8	3.1	0	12	9	0	1	.	.	1	.	.	.	.	.	.	1	1	1	1	0	0	0	.	0	7	6	7.38	0	0	0	1	0	0	0	0	0
20-067	60	1	174	76	1	1	1	1	4	2.51	2	2	4.8	1	0	.	6	1	1	.	.	.	.	.	.	1	.	.	1	1	1	1	0	0	0	.	0	12	24	6.14	1	2	1	2	1	0	1	1	0
20-068	55	1	192	135	1	1	0	1	6	1.51	3	3	4	2.5	0	15.3	1	1	1	.	1	.	.	.	.	.	.	.	1	1	1	0	0	0	0	.	0	4	5	4.43	0	0	0	1	0	0	0	0	0
20-069	34	2	167	84	1	1	1	0	16	4.74	6	6	5.7	3.3	1.8	12.9	41	0	1	1	.	.	.	.	.	.	.	.	1	0	1	1	0	0	0	.	0	10	11	6.36	1	1	0	0	0	0	0	1	0
20-070	27	2	168	80	1	1	1	1	4	2.13	1	1	2.9	1.8	1	12	6	1	1	1	.	.	.	.	.	.	.	.	1	1	0	1	0	0	0	.	0	9	14	4.85	1	1	0	1	0	0	0	0	0
20-071	55	1	183	100	1	1	0	0	7	1.03	0	0	4.5	0	0	.	4	0	1	1	.	.	.	.	.	.	.	.	1	1	1	1	0	0	0	.	0	6	29	4.91	1	1	2	2	1	1	2	1	1
20-072	56	2	170	74	0	1	1	1	3	1.54	0	0	0	0	0	13.9	9	0	0	1	.	.	.	.	.	.	.	.	1	1	0	0	0	0	0	.	0	0	2	0.12	0	0	0	0	1	1	0	0	0
20-073	76	2	171	80	1	1	0	0	30	4.02	4	4	3.9	2.5	1	12.9	26	1	1	.	1	.	.	.	.	.	.	.	1	1	1	1	1	0	0	.	0	4	11	4	0	0	0	1	0	0	0	1	0
20-074	59	1	168	74	1	1	1	1	4	2.24	2	2	6.1	2	0	13.9	4	0	0	.	1	1	.	.	.	.	.	.	1	1	0	1	0	0	0	.	0	8	20	5.23	0	0	1	1	1	0	1	1	0
20-075	55	2	163	90	1	1	1	1	9	1.86	0	0	0.7	0	0	12.8	14	0	0	.	1	.	1	.	.	.	.	.	1	1	0	1	0	0	0	.	0	8	17	3.14	1	1	1	1	1	0	0	2	0
20-076	54	1	177	120	1	1	1	1	3	3.63	2	2	6	1.5	0.9	13.4	29	0	0	.	1	.	.	.	1	.	.	.	1	1	0	1	0	0	0	.	0	11	14	3.69	1	1	0	1	1	0	0	1	0
20-077	50	1	188	101	1	1	1	1	4	1.43	0	0	4.6	0	0	14.7	7	0	1	1	.	.	.	.	.	.	.	.	1	1	0	1	0	0	0	.	0	4	2	4.45	0	0	0	1	0	0	0	0	0
20-078	74	2	159	49	0	0	0	0	30	3.58	6	6	4.5	2.6	1.95	11.6	8	0	1	.	1	.	.	.	.	.	.	.	1	1	1	0	0	0	0	.	0	11	15	6.57	1	1	0	1	0	0	0	0	0
20-079	58	2	167	110	1	1	0	0	8	2.46	0	0	0.8	0	0.9	14.2	33	1	1	.	1	.	.	.	.	.	.	.	1	1	0	0	0	0	0	.	0	2	7	1.74	0	2	0	1	0	0	0	0	0
20-080	40	2	165	74	1	1	0	0	3	4.54	5	5	3.2	5.7	3	11.3	42	1	1	1	.	.	.	.	.	.	.	.	1	1	1	1	0	0	0	.	0	6	11	9.37	1	1	0	1	0	0	0	0	0
20-081	66	2	160	112	1	1	0	0	9	2.91	1	1	6.4	0.8	0.8	11.8	17	0	1	.	.	1	.	.	.	.	.	.	1	0	1	1	0	0	0	.	0	10	12	6.53	0	2	0	1	0	0	0	0	0
20-082	66	2	172	93	1	1	0	0	21	0.49	0	0	0	0	0	15.7	2	1	1	1	.	.	.	.	.	.	.	.	1	1	1	1	0	0	0	.	0	0	2	0.4	0	0	0	0	0	0	0	0	0
20-083	53	1	181	78	1	0	0	1	12	1.44	1	1	7.9	2	0	16.8	2	1	0	.	.	.	.	1	.	.	.	.	1	1	1	0	0	0	0	1	1	20	41	7.66	1	2	1	3	2	0	1	2	1
20-084	57	1	182	84	1	1	0	1	1	4.09	5	5	1.3	2.5	1	13.8	23	0	0	.	1	.	.	.	.	.	.	.	1	1	0	1	0	0	0	.	0	9	4	6.98	0	0	0	0	0	0	0	0	0
20-085	80	2	158	64	0	1	0	0	24	2.72	0	0	0	0	0	12	49	1	1	.	1	.	.	.	.	.	.	.	1	1	0	1	0	0	0	.	0	7	9	2.69	0	2	0	1	0	0	0	0	0
20-086	56	1	185	70	1	0	0	0	21	1.25	0	0	0	0	0	15	6	1	1	1	.	.	.	.	.	.	.	.	1	1	1	0	0	0	0	.	0	3	2	2	0	0	0	0	0	0	0	0	0
20-087	53	2	175	60	0	0	0	1	12	1.13	0	0	0	0	0	13	5	1	1	1	.	.	.	.	.	.	.	.	1	1	1	0	1	0	0	.	0	3	8	1.09	0	0	0	0	0	0	0	1	0
20-088	46	2	170	61	1	0	1	1	7	1.14	0	0	1	0	0	12.9	5	0	1	1	.	.	.	.	.	.	.	.	1	1	1	0	0	0	0	.	0	11	22	5.3	1	1	2	1	0	0	1	1	0
20-089	44	2	178	58	1	0	1	1	5	2.1	1	1	0.3	0.5	0	11.8	6	0	1	.	.	1	.	.	.	.	.	.	1	1	0	1	0	0	0	.	0	5	5	1.77	0	0	1	1	0	0	0	0	0
20-090	57	2	170	84	0	1	0	1	25	1.74	0	0	0	0	0	13.3	12	0	1	.	.	.	.	.	1	.	.	.	1	1	0	1	0	0	0	.	0	2	4	1.52	0	0	0	0	0	0	0	1	0
20-091	53	2	168	72	1	1	1	1	4	2.97	2	2	2.8	1.5	0	14.8	12	0	0	1	.	.	.	.	.	.	.	.	1	1	1	0	0	0	0	.	0	2	8	6.65	0	1	0	1	0	0	0	0	0
20-092	76	2	155	61	1	1	0	0	16	1.26	0	0	0.6	0	0	13.2	6	0	1	1	.	.	.	.	.	.	.	.	1	1	1	1	1	0	0	.	0	6	14	5.46	0	1	0	1	0	0	0	1	0
20-093	55	2	173	74	1	0	1	1	7	2.53	1	1	1	0.9	0	12.1	11	0	0	1	.	.	.	.	.	.	.	.	1	1	0	1	0	0	0	.	0	.	3	5.74	0	1	0	0	0	0	0	0	0
20-094	45	2	168	125	1	1	0	1	3	2.39	0	0	1	0	1	12.9	30	1	1	.	.	1	.	.	.	.	.	.	1	1	0	1	0	0	0	.	0	3	5	1.01	0	0	0	1	0	1	0	1	0
20-095	43	2	183	105	1	1	1	1	5	0.49	0	0	0	0	0	13.3	2	0	1	1	.	.	.	.	.	.	.	.	1	1	1	1	0	0	0	.	0	6	3	2.9	0	0	0	0	0	0	0	0	0
20-096	30	1	187	100	1	1	1	1	0	3.12	2	4	5	3	1.4	15.9	9	1	1	1	.	.	.	.	.	.	.	.	1	1	0	1	0	0	0	.	0	12	14	8.8	1	2	1	1	0	1	1	0	0
20-097	50	1	175	80	1	1	1	1	3	5.6	10	10	6.7	6	5.6	14.5	59	1	1	1	.	.	.	.	.	.	.	.	1	1	0	1	0	0	0	.	0	18	15	8.57	0	1	0	1	0	0	0	1	1
20-098	22	2	166	57	0	0	1	0	1	3.73	2	2	2.5	0.8	1.17	11.8	36	1	1	1	.	.	.	.	.	.	.	.	1	1	0	1	0	0	0	.	0	3	6	1.69	0	1	1	0	1	0	0	1	0
20-099	64	2	171	95	0	1	0	1	15	2.32	1	1	1.4	0.5	0	13.9	8	1	1	1	.	.	.	.	.	.	.	.	1	1	0	1	0	0	0	.	0	0	1	0	0	0	0	0	0	0	0	0	0
20-100	78	2	163	87	1	1	0	0	7	4.59	2	4	2.5	1.3	1.8	13.7	77	1	1	.	1	.	.	.	.	.	.	.	1	1	1	1	0	0	0	.	0	9	11	6.62	1	0	0	1	0	0	0	0	0
20-101	58	2	162	113	1	1	0	1	9	0.49	0	0	0	0	0	15.1	2	0	0	.	1	.	.	.	.	.	.	.	1	1	1	1	0	0	0	.	0	17	18	7.01	1	1	1	1	1	2	2	2	1
20-102	56	2	147	84	1	1	1	1	24	2.72	0	0	0	0	1.6	10	49	0	1	.	1	.	.	.	.	.	.	.	1	1	0	1	0	0	0	.	0	16	19	4.73	1	1	1	1	1	0	1	1	0
20-103	53	2	167	136	1	1	0	1	0	4.36	5	5	4.1	2	1.2	14.1	32	1	1	.	.	.	.	.	1	.	.	.	1	1	0	1	0	0	0	.	0	11	11	5.36	0	1	0	1	0	0	0	0	0
20-104	66	2	161	79	1	1	0	1	15	1.16	0	0	2.1	0	0	14.5	5	0	0	1	.	.	.	.	.	.	.	.	1	1	0	1	0	0	0	.	0	.	21	4.68	1	1	1	1	0	0	0	1	1
20-105	37	2	169	65	1	0	1	1	13	3.49	0	4	2.4	1.5	0.9	11.3	28	0	0	1	.	.	.	.	.	.	.	.	1	1	1	1	0	0	0	.	0	6	14	5.29	1	0	0	0	0	0	0	1	0
20-106	32	2	163	65	0	0	1	1	6	1.13	0	0	0	0	0	13.2	5	1	1	1	.	.	.	.	.	.	.	.	1	1	0	1	0	0	0	.	0	0	1	1.51	0	0	1	0	0	0	0	0	0
20-107	69	2	156	65	1	1	0	0	1	1.14	0	0	0.6	0	0	12.9	5	0	0	.	.	.	.	.	1	.	1	.	1	1	0	1	0	0	0	.	0	7	15	2.85	0	1	0	1	0	0	0	1	0
20-108	65	1	192	80	1	0	1	0	15	1.68	0	0	0	0	0	13.2	11	0	1	.	.	.	.	.	.	1	.	.	1	1	1	1	0	0	0	.	0	4	14	3.99	1	0	1	1	1	0	0	1	0
20-109	77	1	178	78	1	0	0	0	8	2.7	1	1	0.7	0.5	0	11.8	14	1	1	1	.	.	.	.	.	.	.	.	1	1	0	1	0	0	0	.	0	3	8	3.84	0	0	0	1	0	0	0	1	0
20-110	61	1	165	65	1	0	0	1	2	2.04	0	0	1.2	0	0	13.2	18	0	1	.	1	.	.	.	.	.	.	.	1	1	0	1	0	0	0	.	0	6	11	2.5	3	0	0	1	0	0	0	0	0
20-111	61	2	160	58	1	0	1	1	13	1.83	0	0	2.5	0.5	0	12	13	0	1	1	.	.	.	.	.	.	.	.	1	1	0	1	1	0	0	.	0	1	1	2	0	0	0	0	0	0	0	0	0
20-112	59	2	160	60	0	0	0	1	3	2.67	2	2	1.6	0.5	0	14.3	8	0	0	1	.	.	.	.	.	.	.	.	1	0	0	1	0	0	0	.	0	6	6	4.66	0	0	0	1	0	0	0	0	0
20-113	41	2	180	66	1	0	1	1	10	0.97	0	0	0	0	0	15.3	4	0	1	1	.	.	.	.	.	.	.	.	1	1	1	1	0	0	0	.	0	0	2	4.17	0	0	0	0	0	0	0	0	0
20-114	72	2	163	74	1	1	1	0	10	2.16	0	0	0	0	0	13.3	22	0	0	.	1	.	.	.	.	.	.	.	1	1	0	1	0	0	0	.	0	2	2	3.63	0	0	0	0	0	0	0	0	0
20-115	55	1	188	93	1	1	1	1	3	1.16	0	0	2.2	0	0	15.8	5	1	1	1	.	.	.	.	.	.	.	.	1	1	0	1	0	0	0	.	0	4	0	0.88	0	0	0	0	0	0	0	0	0
20-116	23	2	159	64	0	1	0	1	3	2.58	2	2	1.8	1	0	11.4	7	1	1	1	.	.	.	.	.	.	.	.	1	1	0	1	0	0	0	.	0	3	4	3.81	1	0	0	0	0	0	0	0	0
20-117	44	1	190	102	1	1	1	1	5	1.25	0	0	0	0	0	14.7	6	0	1	1	.	.	.	.	.	.	.	.	1	1	0	1	0	0	0	.	0	0	0	0	0	0	0	0	0	0	0	0	0
20-118	51	2	165	83	1	1	0	1	10	3.74	2	2	2.9	1.1	0	13	36	1	1	.	1	.	.	.	.	.	.	.	1	1	1	1	0	0	0	.	0	5	16	3.39	1	1	1	1	1	0	0	1	0
20-119	38	1	182	99	1	1	0	1	2	3.06	2	2	2.1	1	0	15.9	14	1	1	1	.	.	.	.	.	.	.	.	1	1	0	1	0	0	0	.	0	4	4	1.99	0	0	0	1	1	0	0	0	1
20-120	64	1	171	73	1	0	0	1	15	1.8	0	0	0	0	0	14.3	13	1	1	.	.	.	.	1	.	.	.	.	1	1	0	1	0	0	0	.	0	3	1	3.01	0	0	0	0	0	0	0	1	0
20-121	51	2	178	95	1	1	1	1	5	0.49	0	0	0	0	0	14.9	2	1	1	1	.	.	.	.	.	.	.	.	1	1	1	0	0	0	0	.	0	1	2	2.31	0	0	0	1	0	0	0	0	0
20-122	28	1	178	70	1	0	0	1	8	0.97	0	0	0	0	0	14.8	4	0	0	1	.	.	.	.	.	.	.	.	1	1	1	0	0	0	0	.	0	8	17	3.15	1	0	1	1	1	0	1	1	0
20-123	71	2	157	61	1	0	0	0	10	3.79	2	2	2.9	1	1.55	12	39	0	0	.	1	1	.	.	1	.	.	.	1	1	1	1	0	0	0	.	0	7	22	4.81	1	1	0	1	1	3	0	1	1
20-124	54	2	169	81	1	1	1	1	22	2.43	0	0	0	0	0	13	32	1	1	1	.	.	.	.	.	.	.	.	1	1	0	1	0	0	0	.	0	4	3	2.06	0	0	0	1	0	0	0	0	0
20-125	72	2	162	66	1	1	0	0	3	1.75	0	0	1.1	0	0	13.6	12	0	1	1	.	.	.	.	.	.	.	.	1	1	0	1	0	0	0	.	0	3	2	0.79	0	0	0	0	0	0	0	0	0
20-126	57	2	170	79	1	1	0	1	7	3	1	1	2.1	0.8	0	13.9	21	1	0	.	.	.	.	1	.	.	.	.	1	1	1	1	0	0	0	.	1	6	22	3.87	1	0	1	2	0	1	1	1	0
20-127	55	2	157	51	0	0	1	0	10	4.87	9	10	4.9	3	0	11.8	23	1	1	1	.	.	.	.	.	.	.	.	1	1	0	1	0	0	0	.	0	9	16	6	1	0	0	2	1	0	0	1	0
20-128	52	2	173	83	1	1	1	1	12	1.46	0	0	0	0	0	15.1	8	0	1	.	1	.	.	.	.	.	.	.	1	1	1	1	0	0	0	.	0	3	12	5.38	0	0	0	1	0	0	0	1	0
20-129	53	2	174	74	1	0	1	1	25	1.15	0	0	1.5	0	0	14.5	5	0	1	1	.	.	.	.	.	.	.	.	1	1	0	1	1	0	0	.	0	8	11	5.22	0	0	1	1	0	0	0	0	0
20-130	63	1	168	67	1	0	0	0	12	0.98	0	0	0.8	0	0	15.2	4	1	1	.	.	1	.	.	.	.	.	.	1	1	1	1	0	0	0	.	0	1	0	1.57	0	0	0	0	0	0	0	0	0
N	1004	1004	972	969	970	969	919	1004	986	875	1004	1004	1004	999	977	979	876	976	958	393	429	94	96	64	37	80	11	67	1003	990	992	990	991	993	992	50	1004	975	971	997	1001	1001	1001	998	1001	1002	1002	1001	1001
[truncated: 28 more columns]

## Sheet: formats
FMTNAME	START	END	LABEL	NAME	NAME2
BDI01STATE	0	0	I do not feel sad.	BDI01
BDI01STATE	1	1	I feel sad much of the time.	BDI01
BDI01STATE	2	2	I am sad all the time.	BDI01
BDI01STATE	3	3	I am so sad and unhappy that I can't...	BDI01
BDI02STATE	0	0	I am not discouraged about my future.	BDI02
BDI02STATE	1	1	I feel more discouraged about my fu...	BDI02
BDI02STATE	2	2	I do not expect things to work out ...	BDI02
BDI02STATE	3	3	I feel my future is hopeless and wi...	BDI02
BDI03STATE	0	0	I don't feel like a failure.	BDI03
BDI03STATE	1	1	I have failed more than I should have.	BDI03
BDI03STATE	2	2	As I look back, I see a lot of fail...	BDI03
BDI03STATE	3	3	I feel I am a total failure as a pe...	BDI03
BDI04STATE	0	0	I get as much pleasure as I ever di...	BDI04
BDI04STATE	1	1	I don't enjoy things as much as I u...	BDI04
BDI04STATE	2	2	I get very little pleasure from the...	BDI04
BDI04STATE	3	3	I can't get any pleasure from the t...	BDI04
BDI05STATE	0	0	I don't feel particularly guilty.	BDI05
BDI05STATE	1	1	I feel guilty over many things I ha...	BDI05
BDI05STATE	2	2	I feel quite guilty most of the time.	BDI05
BDI05STATE	3	3	I feel guilty all of the time.	BDI05
BDI06STATE	0	0	I don't feel I am being punished.	BDI06
BDI06STATE	1	1	I feel I may be punished.	BDI06
BDI06STATE	2	2	I expect to be punished.	BDI06
BDI06STATE	3	3	I feel I am being punished.	BDI06
BDI07STATE	0	0	I feel the same about myself as ever.	BDI07
BDI07STATE	1	1	I have lost confidence in myself.	BDI07
BDI07STATE	2	2	I am disappointed in myself.	BDI07
BDI07STATE	3	3	I dislike myself.	BDI07
BDI08STATE	0	0	I don't criticize or blame myself m...	BDI08
BDI08STATE	1	1	I am more critical of myself than I...	BDI08
BDI08STATE	2	2	I criticize myself for all of my fa...	BDI08
BDI08STATE	3	3	I blame myself for everything bad t...	BDI08
BDI09STATE	0	0	I don't have any thoughts of kill...	BDI09
BDI09STATE	1	1	I have thoughts of killing myself...	BDI09
BDI09STATE	2	2	I would like to kill myself.	BDI09
BDI09STATE	3	3	I would kill myself if I had the ...	BDI09
BDI10STATE	0	0	I don't cry anymore than usual.	BDI10
BDI10STATE	1	1	I cry more now than I used to.	BDI10
BDI10STATE	2	2	I cry over every little thing.	BDI10
BDI10STATE	3	3	I feel like crying, but I can't.	BDI10
BDI11STATE	0	0	I am no more restless or wound up t...	BDI11
BDI11STATE	1	1	I feel more restless or wound up th...	BDI11
BDI11STATE	2	2	I am so restless or agitated that i...	BDI11
BDI11STATE	3	3	I am so restless or agitated that I...	BDI11
BDI12STATE	0	0	I have not lost interest in other p...	BDI12
BDI12STATE	1	1	I am less interested in other peopl...	BDI12
BDI12STATE	2	2	I have lost most of my interest in ...	BDI12
BDI12STATE	3	3	It's hard to get interested in anyt...	BDI12
BDI13STATE	0	0	I make decisions about as well as e...	BDI13
BDI13STATE	1	1	I find it more difficult to make de...	BDI13
BDI13STATE	2	2	I have much greater difficulty in m...	BDI13
BDI13STATE	3	3	I have trouble making any decisions.	BDI13
BDI14STATE	0	0	I do not feel I am worthless.	BDI14
BDI14STATE	1	1	I don't consider myself as worthwhi...	BDI14
BDI14STATE	2	2	I feel more worthless as compared t...	BDI14
BDI14STATE	3	3	I feel utterly worthless	BDI14
BDI15STATE	0	0	I have as much energy as ever.	BDI15
BDI15STATE	1	1	I have less energy than I used to h...	BDI15
BDI15STATE	2	2	I don't have enough energy to do ve...	BDI15
BDI15STATE	3	3	I don't have enough energy to do an...	BDI15
BDI16STATE	0	0	I have not experienced any change i...	BDI16
BDI16STATE	1	1	I sleep somewhat more/less than usual.	BDI16
BDI16STATE	2	2	I sleep a lot more/less than usual.	BDI16
BDI16STATE	3	3	I sleep most of the day./ I wake up...	BDI16
BDI17STATE	0	0	I am not more irritable than usual.	BDI17
BDI17STATE	1	1	I am more irritable than usual.	BDI17
BDI17STATE	2	2	I am much more irritable than usual.	BDI17
BDI17STATE	3	3	I am irritable all the time.	BDI17
BDI18STATE	0	0	I have not experienced any change i...	BDI18
BDI18STATE	1	1	My appetite is somewhat less/greate...	BDI18
BDI18STATE	2	2	My appetitie is much less/greater ...	BDI18
BDI18STATE	3	3	I have no appetite at all./ I crave...	BDI18
BDI19STATE	0	0	I can concentrate as well as ever.	BDI19
BDI19STATE	1	1	I can't concentrate as well as usual	BDI19
BDI19STATE	2	2	It's hard to keep my mind on any...	BDI19
BDI19STATE	3	3	I find I can't concentrate on any...	BDI19
BDI20STATE	0	0	I am no more tired or fatigued than...	BDI20
BDI20STATE	1	1	I get more tired or fatigued more e...	BDI20
BDI20STATE	2	2	I am too tired or fatigued to do a ...	BDI20
BDI20STATE	3	3	I am too tired or fatigued to do mo...	BDI20
BDI21STATE	0	0	I have not noticed any recent chang...	BDI21
BDI21STATE	1	1	I am less interested in sex than I ...	BDI21
BDI21STATE	2	2	I am much less interested in sex now.	BDI21
BDI21STATE	3	3	I have lost interest in sex complet...	BDI21
BMIII	0	0	BMI <25 (0)	BMI
BMIII	1	1	BMI >=25 (1)	BMI
EDUCCC	0	0	Hauptschule or other (0)	EDUCATION
EDUCCC	1	1	Mittlere Reife or Abitur (1)	EDUCATION
EMPPP	0	0	all other (0)	EMPLOYMENT
EMPPP	1	1	employed (1)	EMPLOYMENT
FAMILYEE	0	0	alone (0)	FAMILY_STATUS
FAMILYEE	1	1	with family (1)	FAMILY_STATUS
PHQ	0	0	0 - Not at all	PHQA
PHQ	1	1	1 - Several days	PHQB
PHQ	2	2	2 - More than half the days	PHQC
PHQ	3	3	3 - Nearly every day	PHQD
PHQ	3	3	3 - Nearly every day	PHQE
PHQ	3	3	3 - Nearly every day	PHQF
PHQ	3	3	3 - Nearly every day	PHQG
PHQ	3	3	3 - Nearly every day	PHQH
PHQ	3	3	3 - Nearly every day	PHQI
SEXE	1	1	Male	SEXCD
SEXE	2	2	Female	SEXCD
YESNOE	0	0	No	CMDPCD
YESNOE	1	1	Yes	CMRACD	any_RA_medication
YESNOE	1	1	Yes	CPCCD
YESNOE	1	1	Yes	RFPCD
YESNOE	1	1	Yes	USE_RA1	sDMARDs_medication
YESNOE	1	1	Yes	USE_RA2	Biological_medication
YESNOE	1	1	Yes	USE_RA3	Steroids_medication
YESNOE	1	1	Yes	USE_RA4	NSAID_medication
YESNOE	1	1	Yes	USE_RA5	Opiates_medication
YESNOE	1	1	Yes	USE_RA6	Other_RA_medication
